# Supplementary material for: The confusion effect when attacking simulated three-dimensional starling flocks
Source: R Soc Open Sci. 2017 Jan 18;4(1):160564. doi: 10.1098/rsos.160564 (PMC5319319; doi:10.1098/rsos.160564)
Supplement: Data File; Text file containing all participant data [file rsos160564supp2.txt]

run	numPrey	diffusion	nnd	Time	Participant	ClickError	AveSpeed	AveApproachSpeed
1	250	medium	loose	4.3	1	18.18653695	227.6277317	-187.5131718
2	50	medium	dense	4.4	1	9.012851227	247.6997736	-202.8187113
3	5000	medium	loose	7.3	1	11.12570843	247.4561218	-119.7714064
4	1000	medium	loose	5.5	1	12.81293228	240.9957936	-155.9262549
5	1000	medium	loose	5.7	1	6.536184307	250.2530661	-159.6240471
6	250	medium	normal	4.1	1	6.570536051	249.2216928	-223.8841886
7	50	medium	dense	3.5	1	5.253530669	249.8835446	-264.5687928
8	5000	medium	normal	4.3	1	11.58557129	255.7223181	-200.0313823
9	5000	medium	dense	4.7	1	21.40369735	238.7230828	-165.2651224
10	5000	medium	normal	5.9	1	9.266054891	230.1309898	-151.3134224
11	1	medium	normal	4.7	1	20.24468106	224.1967286	-168.1173458
12	50	medium	normal	4.2	1	2.583610576	227.6155207	-229.3075601
13	50	medium	normal	2.9	1	8.216443397	224.9350888	-309.6622622
14	1	medium	normal	4.6	1	11.63430998	235.2393429	-190.4741471
15	50	medium	dense	5.9	1	15.92947184	242.1660352	-139.5649191
16	10	medium	dense	6.5	1	11.86306529	242.7134401	-132.0258699
17	1	medium	loose	4.3	1	19.51366227	237.3777519	-184.3280356
18	1000	medium	normal	4.5	1	25.44576659	229.702055	-163.6211244
19	10	medium	dense	3.6	1	9.534829476	241.5717257	-246.6668754
20	1	medium	normal	4	1	14.14439276	237.1475619	-210.8872201
21	1000	medium	dense	4.7	1	8.888195283	235.2426959	-191.3773666
22	50	medium	normal	3.7	1	17.87117919	234.1741963	-219.2024934
23	10	medium	loose	6.1	1	12.20814467	241.3876754	-140.4426446
24	1	medium	loose	4.2	1	8.298692671	242.3594205	-214.9892808
25	1000	medium	normal	5.3	1	15.03227797	236.0587637	-157.0037943
26	5000	medium	loose	6.3	1	21.4022	240.4273901	-122.7538925
27	1	medium	loose	3.3	1	18.69471147	246.2988287	-240.9510056
28	5000	medium	loose	5.9	1	18.22623752	238.7236083	-134.781708
29	5000	medium	normal	6.1	1	27.31857128	240.70329	-117.5733495
30	10	medium	loose	4.7	1	12.11126785	250.7167942	-183.1290384
31	1	medium	normal	5.2	1	13.36174217	244.3420743	-163.0547078
32	50	medium	loose	4.1	1	7.559241539	245.1240666	-222.9351104
33	5000	medium	loose	5.1	1	7.239552223	246.1604006	-179.6524179
34	50	medium	normal	6.3	1	11.91109358	250.8318047	-137.7538529
35	250	medium	normal	7.2	1	10.2940786	250.6972084	-121.0722219
36	5000	medium	dense	3.2	1	15.90733103	232.9421452	-256.7928992
37	250	medium	dense	3.8	1	6.81510502	293.0087103	-240.8532037
38	50	medium	loose	7.5	1	10.79790212	245.517422	-117.5951971
39	50	medium	loose	5	1	8.748696297	293.9752221	-178.9468038
40	10	medium	normal	4	1	8.159276635	272.4302153	-227.4505915
41	250	medium	dense	5	1	4.557771938	308.2362715	-189.5547229
42	5000	medium	dense	5	1	17.0326165	288.0768987	-163.9924384
43	250	medium	loose	3	1	21.94130606	276.7014066	-256.0683842
44	1000	medium	dense	5.6	1	9.281713662	245.1618454	-158.9061759
45	250	medium	normal	4	1	11.95846405	251.3613945	-218.0727693
46	5000	medium	normal	6.3	1	11.24887194	244.4273299	-138.2408439
47	5000	medium	loose	6.5	1	18.6476212	237.8529344	-122.9992651
48	250	medium	loose	6.8	1	6.63247631	248.8286232	-134.3642423
49	1000	medium	loose	6.9	1	2.294707443	250.011822	-138.3240243
50	1000	medium	loose	4	1	5.531604582	239.7065498	-233.6706625
51	250	medium	dense	6.6	1	8.560180085	247.8974872	-136.7845334
52	1000	medium	loose	5.4	1	15.09530292	240.8223995	-155.6424747
53	5000	medium	loose	7.4	1	7.652342549	245.5188655	-123.4736016
54	250	medium	dense	7.9	1	8.386861988	249.7433467	-113.7867473
55	5000	medium	dense	7.4	1	12.57529999	245.1412572	-116.3147734
56	5000	medium	normal	5.3	1	23.88168313	248.7022145	-139.9830864
57	250	medium	loose	5.4	1	13.03829077	247.2051985	-157.1130159
58	5000	medium	dense	6.4	1	21.91123661	246.0918112	-119.9142145
59	5000	medium	loose	7.5	1	8.05797557	258.4017227	-121.0506401
60	1000	medium	dense	3.5	1	17.04416049	235.2652806	-231.849436
61	50	medium	dense	3.1	1	10.76751353	247.4176706	-281.7020426
62	10	medium	loose	3.7	1	15.44924674	242.0405312	-226.2365725
63	10	medium	loose	4.2	1	6.476228925	245.146613	-220.2145882
64	1	medium	dense	4	1	5.481217154	247.0850501	-233.3337316
65	1	medium	dense	3.5	1	17.73467826	251.0632214	-231.0827176
66	1000	medium	dense	3.3	1	27.141392	239.6815357	-216.2120235
67	10	medium	normal	6.3	1	2.861361781	250.0661887	-151.831567
68	5000	medium	loose	7.2	1	19.17897041	242.3955356	-111.0239405
69	10	medium	normal	5.6	1	6.601963439	251.2116063	-164.1132976
70	5000	medium	dense	6.5	1	16.98405688	251.7772565	-125.1334836
71	1	medium	dense	7.4	1	4.635851064	250.5656036	-126.5563799
72	1000	medium	normal	3.7	1	11.25377332	250.2304974	-234.8193322
73	1	medium	loose	5.1	1	25.04743244	273.0396904	-143.7357608
74	250	medium	normal	3.2	1	9.283470592	252.1235081	-276.4641541
75	1	medium	normal	5.3	1	20.91367211	255.5932633	-146.6134056
76	1	medium	normal	3.3	1	3.42961799	243.9639278	-288.1417724
77	1000	medium	normal	3.8	1	16.52318017	262.1556001	-214.2171604
78	10	medium	normal	7.3	1	12.09741715	255.0600657	-119.5276267
79	1	medium	dense	5.4	1	10.90314284	261.9965005	-162.6475471
80	10	medium	normal	6.6	1	16.25260827	259.6318388	-125.3706058
81	1000	medium	loose	3	1	24.19728797	249.8633501	-248.3904373
82	1	medium	normal	6	1	18.04463862	245.385593	-133.6726792
83	10	medium	loose	5.9	1	20.11553977	251.0582205	-132.9445173
84	5000	medium	normal	4.9	1	33.32783729	248.9329589	-131.3028232
85	1	medium	normal	4.4	1	8.060817514	251.6342966	-205.9391904
86	10	medium	loose	2.6	1	60.02726144	248.6925828	-145.0033233
87	1	medium	loose	7.3	1	4.00335984	250.7834305	-129.6468647
88	250	medium	loose	7.8	1	3.212696842	249.1422718	-122.3579783
89	50	medium	loose	5.1	1	13.81060459	241.0427467	-167.9576226
90	50	medium	normal	3.5	1	5.243451143	243.3590963	-264.263982
91	10	medium	dense	7.3	1	9.395434769	249.578714	-121.5959585
92	10	medium	normal	3.6	1	52.366063	241.3059293	-127.3664499
93	10	medium	normal	2.9	1	2.028621312	250.162721	-328.6208468
94	250	medium	normal	4.9	1	10.92823723	249.7183029	-179.4545961
95	1000	medium	loose	6	1	9.791446478	249.4594578	-147.2146497
96	50	medium	normal	3.2	1	7.970689509	249.9415774	-281.8077653
97	5000	medium	loose	5.9	1	8.006498324	247.3572574	-152.0110355
98	50	medium	normal	7.4	1	7.890963392	247.7992153	-121.7789567
99	1	medium	loose	3.6	1	7.310285659	248.57234	-252.0762018
100	250	medium	normal	3.2	1	16.74346965	239.0050863	-255.5739807
101	5000	medium	normal	6.2	1	22.09672746	247.9245314	-122.7991121
102	50	medium	normal	5.7	1	8.268931433	250.8786617	-158.2566858
103	1000	medium	loose	5.3	1	15.41580522	237.5436726	-157.3266138
104	50	medium	dense	6.9	1	5.941404464	239.8265683	-135.257539
105	1000	medium	dense	4.9	1	20.22566942	239.495987	-160.2373559
106	1	medium	loose	4.1	1	5.966365494	250.7544176	-223.8357039
107	50	medium	loose	7	1	5.404228807	250.9176537	-133.3938636
108	5000	medium	normal	5.2	1	12.82144731	240.4377561	-165.2855144
109	1000	medium	normal	5.8	1	7.97956638	243.1156131	-156.2370774
110	50	medium	loose	2.8	1	4.224771332	241.9960466	-332.9923613
111	50	medium	dense	7.8	1	2.747746887	243.622253	-123.5980263
112	10	medium	dense	8	1	3.192037462	244.4099354	-119.021053
113	1000	medium	normal	5.8	1	8.073209454	248.3071219	-154.4528367
114	250	medium	normal	3.3	1	8.831986262	237.9927795	-272.2008981
115	10	medium	loose	5.4	1	10.47430403	241.6841369	-164.2954046
116	250	medium	normal	7.9	1	7.036744733	246.8436678	-116.059521
117	5000	medium	loose	7.2	1	10.48072388	249.250877	-121.7899607
118	250	medium	loose	2.9	1	9.290826058	247.8457834	-304.7094092
119	10	medium	dense	3.4	1	18.41263473	242.5013741	-236.524696
120	10	medium	loose	2.8	1	6.816568008	240.6219161	-324.4411033
121	1	medium	dense	8	1	6.13223194	247.458684	-115.3960669
122	1	medium	loose	7.3	1	9.935653023	246.6432223	-120.1622134
123	1000	medium	normal	5	1	21.76570779	237.9548173	-153.1088582
124	1	medium	normal	2.6	1	14.91815779	242.1014704	-317.9817591
125	10	medium	loose	4.9	1	10.57238962	251.3915291	-179.5771074
126	5000	medium	dense	7.1	1	8.941963456	243.2094116	-126.108172
127	10	medium	normal	4.7	1	7.916795671	238.9473253	-194.2449805
128	1000	medium	normal	4.5	1	17.95650247	231.4728459	-180.4770009
129	1000	medium	normal	5.1	1	8.128429271	235.7727313	-178.2307415
130	250	medium	loose	7.9	1	4.726550323	246.3257574	-117.4488582
131	1	medium	dense	8.6	1	6.286663956	249.0078631	-106.3684424
132	250	medium	normal	3.6	1	13.26480117	240.0386722	-238.0602084
133	50	medium	dense	5	1	14.07764343	245.1030791	-168.0807395
134	250	medium	loose	7.3	1	6.456377003	247.962629	-125.7879369
135	50	medium	loose	5.1	1	19.96460659	246.7401751	-154.164454
136	1	medium	dense	5.7	1	20.4635856	249.4505626	-136.8572982
137	1	medium	dense	3.4	1	1.470926446	234.562618	-285.2304558
138	5000	medium	loose	7.4	1	25.4774729	242.0392929	-99.68082224
139	250	medium	normal	6.9	1	4.8171934	243.565834	-137.2122926
140	50	medium	loose	5.3	1	7.362819025	249.2069693	-172.7095021
141	10	medium	dense	5.2	1	8.77237499	244.5487866	-172.1432625
142	250	medium	loose	5.3	1	14.19139532	240.921375	-160.6520897
143	5000	medium	dense	6.6	1	18.98005704	241.4216284	-120.3374183
144	50	medium	normal	3.2	1	2.762337324	251.6309974	-297.2376012
145	10	medium	normal	2.9	1	2.623456973	246.3419066	-326.7113489
146	10	medium	normal	5	1	2.04118513	244.7727246	-194.0919529
147	1	medium	dense	3.4	1	8.903474199	235.8853837	-263.1812617
148	10	medium	dense	4.6	1	5.424221636	238.3287772	-204.3871423
149	1000	medium	normal	4.6	1	21.03324866	244.4492681	-166.3493824
150	50	medium	normal	5.2	1	3.4726595	250.8258182	-182.9793053
151	10	medium	normal	4.5	1	3.875622593	239.6856619	-211.9473526
152	50	medium	loose	5.4	1	4.739703323	253.4712075	-173.5924969
153	50	medium	loose	4.4	1	7.847510051	248.6589069	-206.5666462
154	1000	medium	loose	5.4	1	9.111253833	247.5197114	-163.7813685
155	5000	medium	dense	8.4	1	10.6103044	245.3422533	-105.2442016
156	10	medium	normal	4.5	1	11.27342609	243.1587129	-195.3048915
157	1	medium	normal	5.7	1	4.848134181	242.2604844	-165.6905205
158	10	medium	dense	5.2	1	12.40066674	238.4282853	-167.1591494
159	5000	medium	dense	7.7	1	13.98934431	242.4054208	-110.5808041
160	1000	medium	dense	5.3	1	13.00217463	242.7838421	-161.5268894
161	1000	medium	dense	5.3	1	14.27052924	241.0627964	-160.0449607
162	1000	medium	dense	6.9	1	14.85644359	248.2605945	-121.5255149
163	5000	medium	dense	5.2	1	23.23443976	248.9098835	-143.8655072
164	250	medium	dense	5.1	1	5.961554224	251.5082331	-181.7421112
165	1	medium	normal	4.1	1	6.506197046	241.8520519	-225.3675471
166	1	medium	dense	3.2	1	3.136813652	232.8115167	-297.9180087
167	1	medium	dense	5.9	1	11.51625668	247.143382	-148.2136736
168	50	medium	loose	5.3	1	5.103588539	244.1225323	-177.0805824
169	1000	medium	dense	5.3	1	17.91617072	241.0575183	-152.1296417
170	50	medium	dense	5.3	1	8.085353336	247.6353141	-170.1483503
171	1000	medium	normal	4.9	1	9.662834675	249.5953638	-181.5058263
172	1	medium	dense	5.5	1	9.476008588	247.7762516	-160.9844155
173	10	medium	dense	7.2	1	3.492435219	246.1286557	-131.297466
174	1	medium	loose	6.8	1	3.054081959	250.5896234	-139.1104037
175	50	medium	dense	4.4	1	5.457065916	248.0152092	-211.9852982
176	50	medium	loose	3	1	4.260814017	247.1472704	-311.6152958
177	50	medium	dense	7.6	1	8.043448417	249.7715526	-119.9455299
178	250	medium	loose	2.4	1	16.97555161	244.5780716	-334.0965814
179	10	medium	loose	4.9	1	8.389637825	246.1290113	-184.034152
180	1000	medium	dense	5.9	1	6.290028401	245.9745453	-156.0018428
181	250	medium	loose	6.9	1	4.596933	244.3398032	-137.2831958
182	250	medium	dense	3.5	1	9.596656304	233.9451767	-254.1522702
183	250	medium	dense	6.6	1	10.85319704	248.6131102	-133.4771778
184	10	medium	loose	2.9	1	3.885275892	241.7547341	-323.5789099
185	5000	medium	dense	6.4	1	10.85885974	245.2246135	-136.1817881
186	250	medium	dense	4.7	1	7.815151848	239.1677044	-194.552573
187	10	medium	dense	5	1	5.257801917	251.7967823	-186.7943894
188	1000	medium	normal	3.8	1	19.6791449	235.7026762	-206.5847383
189	250	medium	dense	3.6	1	12.26316745	234.3506047	-240.8904028
190	250	medium	dense	4.9	1	5.638466479	246.5047632	-187.4869433
191	5000	medium	normal	5.2	1	8.706116423	241.0856304	-172.8937557
192	10	medium	dense	4.2	1	6.508110174	240.0895133	-220.4396231
193	1000	medium	dense	5.9	1	7.210279543	241.607682	-155.8738633
194	1000	medium	loose	4.1	1	13.70309844	238.9887751	-205.5385765
195	5000	medium	loose	6.9	1	13.842196	241.8822756	-122.8596824
196	5000	medium	normal	6	1	8.518303308	240.9916973	-149.1069953
197	5000	medium	normal	5.4	1	11.83565171	238.5045935	-159.6395684
198	10	medium	loose	5.3	1	10.32015734	247.0145685	-166.2909235
199	5000	medium	normal	6.5	1	19.12483065	252.2498791	-123.2160713
200	50	medium	dense	4.3	1	7.500119749	250.69072	-212.6153517
201	250	medium	normal	3.2	1	15.75312589	230.615585	-259.4494894
202	250	medium	loose	4.3	1	21.42236223	250.994177	-179.6203517
203	250	medium	dense	6.1	1	18.12637241	250.6204207	-131.3232791
204	1000	medium	loose	4.8	1	8.744056037	245.9664555	-185.3215888
205	50	medium	normal	3.6	1	11.21570089	258.0960195	-242.9679806
206	250	medium	dense	3.2	1	9.586008196	241.3741615	-277.4999324
207	1000	medium	dense	5	1	8.269255768	235.0915589	-180.8869708
208	250	medium	normal	5.4	1	14.07161931	232.4200919	-157.627952
209	50	medium	dense	5.8	1	9.310892331	239.5872749	-155.1257695
210	1	medium	loose	7.2	1	3.423494304	250.4182737	-131.732615
211	1	medium	loose	4.1	1	10.59904265	237.137291	-216.5543285
212	1	medium	loose	4.6	1	8.312351954	262.893823	-196.1510588
213	50	medium	normal	4.2	1	9.713436148	263.5273901	-212.1893254
214	10	medium	dense	3.3	1	1.896496507	245.2920139	-292.3828187
215	1000	medium	loose	5.3	1	11.76524249	254.9066816	-164.8392035
216	1	medium	normal	3	1	4.883175759	256.313776	-310.4108849
1	50	medium	loose	13	2	6.364791793	202.2241818	-71.14869715
2	10	medium	loose	12.4	2	6.584032571	201.2533793	-74.17910878
3	1	medium	loose	12.6	2	7.078966411	197.6195858	-72.81075354
4	1000	medium	dense	2.9	2	15.20041641	210.8017313	-284.3126266
5	10	medium	loose	13.5	2	5.400930482	200.9777877	-69.48010541
6	250	medium	dense	14.2	2	7.876486416	198.359905	-64.42686416
7	50	medium	loose	9.3	2	5.907028972	204.5599998	-98.30137116
8	5000	medium	loose	13.1	2	6.57173161	205.0423046	-70.37300991
9	5000	medium	normal	11.6	2	9.780678897	205.910764	-75.75253377
10	1	medium	loose	10.1	2	4.189730392	203.0499312	-92.61524344
11	5000	medium	normal	9.9	2	11.01357381	205.6933965	-88.02528706
12	1	medium	dense	5.7	2	35.09421044	203.3860013	-110.5375185
13	5000	medium	normal	3.1	2	12.3195173	201.1167212	-277.441735
14	10	medium	loose	4.1	2	7.502674107	178.0295682	-221.1536899
15	1000	medium	normal	27.3	2	5.868531809	158.6450427	-33.94615294
16	1000	medium	loose	10.3	2	4.995244047	169.0901939	-90.02278792
17	5000	medium	normal	9.1	2	15.33906146	195.8763319	-90.4905378
18	5000	medium	loose	10	2	6.227676312	208.6585213	-92.08601385
19	50	medium	dense	7.8	2	7.962857647	214.4606141	-115.0033077
20	10	medium	loose	12.8	2	6.553992372	201.9795763	-72.15136339
21	10	medium	loose	12.5	2	3.053103767	207.9477434	-76.42060847
22	250	medium	normal	11.4	2	5.075988401	205.4885467	-81.58975393
23	1	medium	dense	10.5	2	4.503951351	213.4725067	-89.11021311
24	10	medium	loose	7.6	2	5.876335808	205.1075421	-121.1249542
25	1	medium	loose	12	2	4.988391252	206.086284	-77.78579803
26	50	medium	dense	13	2	4.637722849	203.9780414	-72.4616549
27	5000	medium	dense	6.5	2	9.350710309	207.8944884	-138.0888939
28	50	medium	loose	13.2	2	3.213603658	205.2356329	-72.37904349
29	10	medium	dense	9.8	2	4.407088303	208.8007905	-95.64560307
30	5000	medium	normal	12.1	2	8.136922575	207.8938435	-74.43869263
31	50	medium	loose	11.1	2	8.880371959	203.3297351	-81.06168527
32	1000	medium	dense	6.2	2	10.05257734	217.0735761	-142.9441827
33	1000	medium	loose	8.4	2	6.441853172	213.7763419	-109.4719548
34	1000	medium	normal	13	2	2.340838073	204.9029059	-74.24890519
35	1	medium	dense	11	2	4.291092882	204.6976726	-85.74004997
36	50	medium	loose	13.4	2	3.672145882	204.5258424	-70.97278992
37	10	medium	dense	11	2	3.731043979	210.5482744	-85.864244
38	250	medium	loose	13.9	2	3.802964866	202.3729593	-68.75656502
39	50	medium	loose	10.2	2	5.387875337	209.9353891	-90.69025182
40	250	medium	dense	7.9	2	10.55091105	206.2772498	-110.3677708
41	250	medium	normal	7.4	2	7.810352895	211.057643	-121.0378074
42	5000	medium	loose	6.9	2	8.63448464	210.5241443	-129.7922064
43	250	medium	dense	7.8	2	8.826381931	205.8014773	-113.8660731
44	5000	medium	loose	13	2	3.106655603	206.2860003	-73.55294892
45	50	medium	normal	13.3	2	3.758333044	205.4343063	-71.53562508
46	250	medium	dense	12.4	2	6.901680558	206.0407277	-73.91738591
47	250	medium	loose	12.9	2	5.33525355	203.7813261	-72.71649208
48	1	medium	dense	9.3	2	6.540270612	208.749711	-97.78712761
49	50	medium	dense	12.7	2	5.508333262	203.0926812	-73.6621507
50	50	medium	loose	12	2	2.779595049	206.8003509	-79.67707827
51	1000	medium	dense	12.3	2	9.264336837	207.5037098	-72.92692965
52	5000	medium	dense	6.1	2	12.75233705	212.9724886	-141.03476
53	1000	medium	dense	4.2	2	4.409962952	208.5039792	-222.8868173
54	1000	medium	loose	5.3	2	14.70455079	207.9030654	-159.4517981
55	5000	medium	loose	12.5	2	1.546080994	209.957016	-77.68342319
56	1000	medium	loose	6	2	5.419283277	215.612296	-153.6246193
57	250	medium	dense	12.4	2	6.382141644	203.0948812	-74.79374675
58	10	medium	normal	10.5	2	4.420141821	206.4273038	-89.09383082
59	250	medium	dense	10.6	2	6.758668238	206.8499981	-86.36086167
60	1000	medium	normal	10.9	2	3.212905868	208.1934674	-87.2346441
61	1000	medium	dense	8.8	2	5.228755684	210.5634227	-106.1880828
62	1000	medium	normal	15.9	2	4.129328445	206.0928174	-59.51122971
63	10	medium	dense	12.9	2	5.265438064	206.9425659	-72.82744996
64	50	medium	normal	9.6	2	4.63779763	208.8794717	-97.01399093
65	250	medium	loose	11.6	2	2.979022266	203.7204992	-82.28055517
66	50	medium	normal	13.2	2	2.127861086	205.3519252	-73.06635177
67	5000	medium	dense	8.7	2	14.08315259	209.7256877	-96.75163334
68	5000	medium	loose	19.5	2	3.54037589	181.7343818	-48.60560809
69	250	medium	loose	24.6	2	3.942874004	175.3899599	-38.74201769
70	1	medium	normal	15.9	2	4.388256306	180.0287949	-58.82544469
71	10	medium	normal	21.5	2	3.693309385	176.5332106	-44.23339549
72	5000	medium	normal	30	2	99.68848081	176.1034782	0.340846035
73	1	medium	loose	29.6	2	4.837551167	174.9965959	-31.58473354
74	1	medium	normal	17.3	2	4.71706857	179.8072459	-54.03137327
75	250	medium	normal	21.7	2	5.142726906	176.9659654	-43.13071523
76	5000	medium	loose	13.5	2	7.881492731	178.4851337	-66.44821393
77	1000	medium	dense	13.6	2	9.875650381	180.3679189	-64.70918382
78	250	medium	loose	21.4	2	4.618637168	176.525048	-43.91469114
79	10	medium	dense	21.7	2	4.724135736	176.8509031	-43.35664287
80	1000	medium	normal	19.1	2	3.708476911	179.0654195	-49.62278529
81	1000	medium	loose	4.2	2	18.39050558	177.8556883	-191.5812809
82	1	medium	normal	7.6	2	9.688114125	185.0684862	-117.1017058
83	50	medium	normal	18.4	2	5.538612791	174.3734939	-50.61213669
84	5000	medium	dense	4.2	2	20.22183978	192.7166093	-184.9582703
85	10	medium	loose	14	2	5.804762445	179.8516302	-65.83092096
86	10	medium	normal	10	2	4.002709693	222.6604245	-94.40675021
87	250	medium	dense	6	2	12.6197635	246.0217939	-142.4055285
88	10	medium	dense	7.3	2	5.939652144	244.3330536	-126.1293391
89	5000	medium	normal	5.5	2	7.480612748	244.0937281	-166.1778971
90	5000	medium	loose	3	2	8.259509462	238.7071592	-299.6135911
91	10	medium	normal	6.3	2	7.471341272	242.0636263	-144.1203689
92	10	medium	loose	7.9	2	4.252256212	247.9981971	-119.2287538
93	10	medium	normal	7.9	2	4.225262789	244.7053738	-119.5964829
94	10	medium	normal	8.8	2	2.97694575	243.2891445	-109.5189259
95	1	medium	loose	8.4	2	6.188593434	244.6410584	-110.6035193
96	10	medium	normal	8.2	2	3.44538542	245.6336375	-116.2207337
97	50	medium	normal	8.6	2	3.672582673	244.2025345	-111.0546003
98	1	medium	normal	8.2	2	6.453230847	246.5875488	-112.6391425
99	1	medium	loose	8.4	2	2.729934397	245.479024	-114.35774
100	50	medium	normal	7.9	2	7.575225861	247.1518666	-115.4766568
101	1	medium	loose	5.2	2	56.24872373	253.5445165	-81.14218648
102	1000	medium	normal	6.1	2	2.898946086	243.0163361	-155.360675
103	250	medium	loose	7.8	2	4.488899937	243.561097	-120.7864383
104	250	medium	normal	7.2	2	4.974133031	243.6192308	-130.1662095
105	250	medium	normal	6.9	2	3.633872591	244.0693074	-137.1298443
106	10	medium	loose	8.2	2	4.703509116	246.9844072	-114.3998887
107	1	medium	normal	7.2	2	4.109165224	248.734468	-130.6020761
108	1	medium	dense	6.1	2	3.4371236	248.9531955	-153.9535455
109	50	medium	normal	6.2	2	4.333039694	241.4770315	-151.0316819
110	1	medium	normal	8.5	2	4.790277512	244.7748813	-110.8718854
111	50	medium	normal	3.6	2	12.87711574	243.9816731	-236.5850972
112	1	medium	normal	6	2	4.527588896	241.090739	-155.8581241
113	50	medium	normal	8.5	2	2.952833446	244.7538075	-113.0712865
114	250	medium	normal	7.4	2	13.28286777	248.4094624	-115.2958778
115	5000	medium	dense	7.1	2	9.156665673	246.9244495	-125.6870461
116	10	medium	dense	8.6	2	3.572159711	245.4081052	-111.2104957
117	1000	medium	loose	4	2	14.42638925	246.7627072	-210.8678321
118	1	medium	loose	8.7	2	2.346412285	242.7253934	-111.2795907
119	50	medium	loose	6.7	2	5.19439615	247.6090362	-138.2726551
120	250	medium	normal	7.4	2	4.60217346	242.6784815	-126.8357261
121	10	medium	loose	8	2	4.5976571	248.5679469	-118.1528846
122	1	medium	normal	7	2	5.069481508	253.9277299	-133.1120896
123	250	medium	loose	7.8	2	4.616305246	252.7702491	-121.2463064
124	250	medium	loose	6.5	2	5.348404178	256.2630614	-142.848451
125	250	medium	normal	5.9	2	15.03265076	253.4094323	-141.3161192
126	1	medium	loose	5.9	2	5.656002688	254.4448381	-156.6147569
127	1000	medium	normal	6.6	2	5.500744485	260.7415497	-141.0189739
128	1000	medium	loose	2.7	2	11.80863366	250.16407	-317.671699
129	1000	medium	loose	5	2	11.90968981	250.6784224	-175.0619095
130	5000	medium	dense	5.6	2	15.59981688	251.9826778	-148.1119176
131	5000	medium	normal	4.7	2	8.119776512	253.9596083	-193.2935545
132	250	medium	normal	7.4	2	6.295586419	255.9592045	-125.0206454
133	1000	medium	normal	7.1	2	3.02676319	259.8090691	-134.4996166
134	50	medium	normal	7.9	2	1.00141179	257.5682349	-123.9056313
135	5000	medium	normal	8	2	2.499460963	255.3959318	-120.3904416
136	5000	medium	normal	4.6	2	11.35018226	255.5139449	-188.081347
137	50	medium	dense	6.8	2	6.633032239	257.1299045	-134.9989735
138	50	medium	normal	6	2	9.007033094	253.126997	-148.9007753
139	10	medium	dense	7.5	2	4.163643759	257.5388948	-126.2961356
140	1	medium	normal	6.3	2	6.431594522	259.4475142	-145.1928895
141	5000	medium	normal	5.4	2	18.4125667	259.7809725	-148.3955266
142	5000	medium	loose	6.1	2	4.695169792	260.3883651	-153.2255725
143	250	medium	loose	7.1	2	5.85361508	256.4661417	-130.8284474
144	1	medium	normal	7.6	2	4.02208065	255.3301922	-124.711758
145	1	medium	dense	5.2	2	6.297203255	311.6008624	-178.8554612
146	10	medium	dense	4.8	2	5.537087654	317.3905329	-193.854978
147	1	medium	dense	3.9	2	10.62493061	313.1373637	-223.4415893
148	250	medium	loose	4.1	2	12.64644336	308.5532494	-209.0094338
149	1000	medium	loose	4.4	2	11.61496515	286.7754008	-197.1763401
150	1	medium	normal	6	2	3.688423869	280.2298964	-158.6107328
151	50	medium	loose	4.8	2	6.751717986	276.8059067	-191.0616923
152	50	medium	dense	6	2	5.409527603	286.0946402	-155.5779133
153	10	medium	loose	6.1	2	3.241514135	286.18788	-156.7604398
154	1	medium	dense	28.5	2	4.620189703	291.8686938	-32.7141965
155	1000	medium	loose	5	2	13.9698581	279.9724139	-168.7310138
156	50	medium	dense	5.9	2	6.73287077	289.0049342	-155.7671162
157	50	medium	dense	5.1	2	6.107320418	278.6971141	-180.3924676
158	250	medium	loose	6.1	2	6.323237971	285.5487652	-151.5290823
159	5000	medium	dense	5.4	2	11.90584846	283.2769077	-160.5777461
160	5000	medium	dense	5.5	2	8.865525788	287.4009829	-163.1623911
161	10	medium	dense	6	2	8.159698166	284.3058216	-151.3068793
162	1000	medium	dense	4.3	2	10.21348833	278.2250669	-207.0823809
163	10	medium	loose	5.9	2	5.67017351	288.0269487	-157.3819083
164	1000	medium	normal	4.5	2	6.977524274	286.8204239	-203.7324906
165	10	medium	dense	6	2	4.479673837	287.3278202	-156.7786342
166	1000	medium	dense	5.3	2	7.874731313	286.2558125	-171.2920471
167	1	medium	normal	6.2	2	4.783909294	283.90713	-152.0281366
168	250	medium	normal	5.8	2	4.464090685	282.5987297	-162.3448371
169	50	medium	dense	5.6	2	7.916747542	281.2251058	-162.1008195
170	50	medium	loose	5.5	2	5.336197508	281.0960858	-169.3543311
171	250	medium	normal	6.2	2	5.07183111	284.324002	-151.3567401
172	5000	medium	loose	3.9	2	7.779882948	274.8392356	-234.3335839
173	1000	medium	loose	2.6	2	11.80956597	272.5105034	-331.1931053
174	1000	medium	dense	4	2	1.644298419	280.6788818	-241.8707858
175	1	medium	dense	5.3	2	5.952880168	284.8396615	-173.7549796
176	1	medium	loose	6.3	2	4.380124592	281.4247318	-150.4930724
177	5000	medium	normal	3.5	2	20.99387634	274.3808323	-220.7398738
178	50	medium	dense	6.7	2	0.560248552	282.1178991	-147.2667341
179	250	medium	dense	6	2	7.813120055	281.9683376	-152.1439481
180	250	medium	dense	8.2	2	23.10352895	290.2457036	-92.13347941
181	10	medium	dense	6.5	2	3.482567823	280.2017862	-147.4799418
182	250	medium	loose	5	2	7.138424801	283.7743644	-181.9794539
183	1	medium	dense	6	2	3.929582305	284.7915858	-157.8314609
184	10	medium	dense	5.7	2	7.404638023	288.0688312	-159.504812
185	1000	medium	dense	5.5	2	10.06439557	279.0998383	-161.4969559
186	10	medium	normal	5.9	2	4.902972344	288.7399301	-158.6172406
187	250	medium	dense	4.6	2	6.602748461	284.8925221	-197.3575661
188	250	medium	normal	5.8	2	8.184217382	288.0638088	-155.8263006
189	5000	medium	dense	4.8	2	8.91864941	288.4702078	-186.7461801
190	250	medium	dense	5	2	6.761211418	275.8716095	-183.408808
191	10	medium	normal	6.3	2	4.460154374	284.6806549	-150.0436594
192	50	medium	dense	5.2	2	6.552802607	285.3031335	-176.1512394
193	50	medium	dense	6.1	2	2.857227168	286.664795	-157.1570376
194	5000	medium	loose	5.9	2	14.69525678	289.2198811	-142.3195434
195	1000	medium	dense	3.4	2	15.49135265	270.7499588	-246.3918404
196	50	medium	normal	3.6	2	8.917789222	274.2526518	-247.6544351
197	10	medium	normal	6	2	4.738274396	287.3225211	-155.7719566
198	1000	medium	normal	5.7	2	6.806115488	287.0174157	-160.4688577
199	1000	medium	dense	4.4	2	10.03586982	276.471996	-202.7161793
200	50	medium	loose	6.4	2	4.273743419	282.2464652	-148.1236809
201	1	medium	dense	5.2	2	5.508038091	279.6762217	-178.5302289
202	5000	medium	loose	5	2	9.490752546	286.6342756	-178.1866713
203	50	medium	dense	6	2	7.898275584	280.5018734	-151.8291588
204	50	medium	loose	6.2	2	5.418328613	282.3934113	-151.2223973
205	1000	medium	loose	5.5	2	8.965972619	289.4991689	-161.5473521
206	10	medium	normal	5.5	2	8.179937577	287.2013575	-164.1209605
207	5000	medium	dense	4.2	2	7.99793208	276.0184694	-216.0426028
208	5000	medium	dense	7.6	2	25.69003282	289.3356296	-96.6892057
209	1	medium	loose	6.4	2	4.975531304	281.0501484	-147.3552604
210	1000	medium	normal	4.2	2	9.531153026	285.4135544	-212.2744739
211	1	medium	loose	5.4	2	7.965973811	287.0933616	-167.0010311
212	5000	medium	dense	3.3	2	21.43762023	270.1343683	-231.9519238
213	1	medium	dense	6	2	5.412536814	288.4580086	-155.4048706
214	1000	medium	normal	2.9	2	4.608591108	271.1315578	-321.0272716
215	10	medium	normal	4.6	2	5.797602185	278.2498361	-202.8489258
216	250	medium	dense	6	2	5.360815312	286.7895687	-155.3122104
1	5000	medium	normal	5.9	3	10.19937785	252.4902715	-148.6453336
2	5000	medium	loose	8	3	3.272788072	252.7590928	-119.6174835
3	1000	medium	normal	5.5	3	8.698891159	245.9593764	-162.4629818
4	1	medium	loose	8.2	3	2.517824863	249.8650315	-117.8792361
5	1000	medium	dense	6.8	3	8.281870012	248.7017251	-133.1036774
6	50	medium	dense	7.9	3	4.27273828	253.4915194	-119.7560763
7	1	medium	loose	6	3	5.692107266	254.7019377	-153.2424205
8	5000	medium	normal	6.7	3	6.061523789	254.8763966	-136.8105475
9	5000	medium	loose	6.1	3	6.784224414	278.0453142	-149.93051
10	5000	medium	dense	4.7	3	10.32903063	317.991102	-187.6738057
11	10	medium	dense	6.5	3	3.655889878	255.2351584	-145.7707956
12	250	medium	dense	6.9	3	7.784059132	264.2151603	-131.5526417
13	10	medium	loose	6.2	3	4.871475167	262.538165	-150.1460178
14	250	medium	normal	7.5	3	4.063886333	257.0752414	-126.7044345
15	1000	medium	normal	7	3	12.63956326	255.3954408	-123.6319288
16	5000	medium	loose	6	3	4.850148142	263.4569803	-154.5212719
17	250	medium	dense	5.5	3	3.084110548	260.62543	-172.0490668
18	10	medium	loose	7.2	3	5.032331971	253.3795145	-130.5292458
19	1000	medium	loose	7.3	3	4.255808163	257.0670737	-129.8203968
20	50	medium	loose	6.8	3	3.56452063	253.7337357	-139.893138
21	10	medium	loose	7.1	3	4.311725325	265.2932448	-132.814965
22	250	medium	loose	6.9	3	3.029636374	263.4659375	-138.0989651
23	1	medium	dense	6.8	3	6.870614613	260.2609826	-134.9337356
24	5000	medium	normal	7.2	3	3.48349233	257.3460984	-132.3718557
25	1000	medium	dense	5.3	3	6.958256193	252.5192679	-171.6387844
26	1	medium	loose	7.1	3	5.04849506	260.5847814	-131.7132883
27	10	medium	dense	5.7	3	7.742710237	260.5300956	-158.2283456
28	10	medium	dense	7.4	3	3.601867556	262.3870519	-128.8269857
29	50	medium	loose	6.1	3	6.291668936	261.1240572	-150.0953246
30	1	medium	loose	7.6	3	3.711505928	256.9561436	-125.6756985
31	1	medium	loose	7.4	3	4.339353695	261.4652332	-127.7276576
32	250	medium	normal	7.2	3	2.784620268	262.3082411	-133.1726394
33	10	medium	dense	6.4	3	5.095286179	261.5717991	-145.177395
34	5000	medium	normal	7.6	3	4.239866177	259.2854211	-124.9593946
35	50	medium	normal	6	3	4.854757144	261.6631857	-155.1083698
36	10	medium	loose	6.5	3	5.273059497	260.7032272	-143.4007201
37	50	medium	loose	7.4	3	6.260483047	257.5767341	-125.5298823
38	50	medium	normal	7.2	3	8.758555206	256.9010551	-125.2202281
39	1	medium	dense	6.2	3	4.753609977	266.1695205	-149.8352464
40	10	medium	normal	7.5	3	5.859823554	255.3563215	-124.5307685
41	5000	medium	normal	6.8	3	5.082118617	257.7084511	-137.7402206
42	50	medium	loose	7.2	3	6.108851543	260.2101441	-128.9538188
43	250	medium	loose	6.5	3	3.653867379	254.9968472	-145.9536125
44	1000	medium	loose	6.8	3	3.114086784	262.3549208	-139.6741575
45	5000	medium	dense	6.6	3	7.52278718	264.9967279	-137.7004434
46	10	medium	normal	5.4	3	3.371885106	256.6928309	-174.7038478
47	10	medium	dense	7.6	3	3.867172633	257.3079701	-125.4090009
48	1000	medium	dense	7.4	3	3.211808182	260.4658693	-129.1875709
49	50	medium	dense	6	3	3.00591113	264.4125656	-158.0343247
50	10	medium	dense	6.6	3	3.206838774	257.7011824	-144.6971502
51	50	medium	dense	5.5	3	4.707183664	258.6309292	-168.8493964
52	50	medium	loose	7	3	3.791799637	260.6567453	-135.7617365
53	1000	medium	dense	5.8	3	9.510670805	263.9063522	-152.4641131
54	5000	medium	dense	6	3	11.33362467	263.3016018	-144.8340259
55	50	medium	loose	7.3	3	4.082360917	260.7906219	-129.6223761
56	1000	medium	loose	7.4	3	4.790028193	256.9978929	-127.474144
57	50	medium	loose	7.5	3	6.223449004	256.6895073	-124.1261055
58	10	medium	loose	7.2	3	3.413935959	262.4444556	-132.3238427
59	250	medium	loose	5.5	3	4.978011109	263.1796564	-168.2500016
60	1000	medium	dense	6.7	3	12.82090467	259.3899287	-128.5059038
61	1000	medium	dense	5.8	3	3.33858091	260.9595284	-162.9325133
62	250	medium	dense	7.2	3	4.728477832	257.1466768	-131.032167
63	250	medium	loose	6	3	2.793754467	254.5765979	-159.0730371
64	5000	medium	loose	6.8	3	3.616663794	259.5959839	-139.7637142
65	250	medium	dense	7.2	3	3.579032957	265.262568	-131.9822897
66	5000	medium	dense	5.5	3	5.579233356	255.646152	-168.1517215
67	5000	medium	loose	6.7	3	3.551584352	255.8842364	-142.0910227
68	10	medium	loose	7	3	3.086884515	258.90677	-136.5718112
69	5000	medium	loose	7	3	6.881363563	258.3475272	-131.7250592
70	1000	medium	dense	6.1	3	6.230729845	261.9793275	-150.169217
71	50	medium	normal	5.6	3	4.916237664	258.928201	-165.6292631
72	5000	medium	loose	6	3	4.272968435	260.0092758	-156.2103392
73	5000	medium	normal	7.3	3	2.730681732	258.5658397	-131.8395908
74	250	medium	loose	6.3	3	4.217551637	255.4965601	-149.631445
75	10	medium	loose	7.4	3	2.490794173	256.0209546	-130.4454097
76	1	medium	dense	6.5	3	4.618557315	264.5444302	-143.667911
77	5000	medium	normal	6.8	3	3.262036818	258.4951232	-140.3486627
78	1000	medium	normal	6.2	3	4.134119222	263.9268736	-151.1299282
79	5000	medium	dense	7.1	3	7.734027865	262.4293601	-128.3706135
80	50	medium	dense	7.4	3	2.857898721	262.443542	-129.7289907
81	250	medium	normal	6.1	3	5.830897024	261.9981909	-151.4811086
82	10	medium	normal	5.2	3	5.163528632	255.3150071	-178.564326
83	5000	medium	dense	5.6	3	6.798017532	264.126277	-162.2491791
84	1	medium	normal	7.3	3	4.070406095	259.3527628	-130.1402593
85	5000	medium	dense	5.9	3	5.985108524	262.9374409	-155.8550954
86	1000	medium	normal	5.7	3	5.219171303	260.8966135	-162.2503567
87	1	medium	dense	7.3	3	4.262597032	258.6941706	-129.7288952
88	10	medium	normal	6.7	3	6.800188715	262.0718872	-137.1047639
89	10	medium	normal	7.2	3	6.613681818	256.2776133	-128.2419772
90	10	medium	loose	7.5	3	4.73001066	258.8767656	-125.9510232
91	1	medium	loose	7.5	3	3.87672949	258.3305444	-127.0178711
92	250	medium	loose	7.2	3	3.42725167	255.7914817	-132.7381895
93	1	medium	normal	5.4	3	4.962062921	255.6927784	-172.2616226
94	250	medium	loose	5.4	3	4.587677488	264.2467725	-171.6050067
95	250	medium	dense	6.9	3	3.915310231	264.0112085	-137.0806958
96	250	medium	loose	7.4	3	3.135523952	259.1355947	-129.6779072
97	50	medium	loose	6.9	3	5.463213993	262.4852164	-134.8023583
98	50	medium	normal	6.5	3	4.830536736	264.1822251	-143.2274174
99	1000	medium	dense	5.5	3	6.881710561	260.4881067	-164.9957324
100	10	medium	normal	6.9	3	4.771854001	258.8279262	-136.2250079
101	50	medium	dense	6.8	3	6.051772719	264.973272	-135.4394414
102	1000	medium	normal	6.8	3	10.0726528	263.9274409	-130.2840077
103	250	medium	normal	5.8	3	3.182876204	259.6440748	-163.0540887
104	1	medium	normal	5.9	3	2.898980899	256.5061717	-161.3699317
105	250	medium	dense	6.1	3	12.09575531	265.2720263	-141.1445662
106	10	medium	dense	7.7	3	3.051454199	260.4414215	-124.2036996
107	250	medium	normal	7.5	3	4.21843421	260.0920265	-126.6659221
108	1	medium	normal	7.4	3	3.15127199	264.3681115	-129.3806969
109	5000	medium	loose	6.2	3	3.052984992	262.6079736	-153.334044
110	10	medium	loose	6	3	3.803923405	261.394543	-157.2004572
111	50	medium	dense	5.6	3	5.009469075	261.2051551	-165.6839817
112	250	medium	normal	6.9	3	7.435031006	262.6311232	-132.3163583
113	5000	medium	loose	7.2	3	3.133994871	262.927669	-132.5001819
114	1000	medium	loose	7	3	4.284063494	262.5336717	-134.5473024
115	1	medium	normal	6.6	3	2.940462875	261.123813	-144.4577112
116	1000	medium	normal	6	3	6.015983209	257.4739484	-153.5649114
117	250	medium	normal	7.4	3	3.013592299	263.3802641	-129.3202543
118	5000	medium	normal	6.7	3	2.531208454	258.4560303	-143.5700343
119	5000	medium	loose	12.8	3	2.738954884	209.7503076	-74.90229601
120	250	medium	dense	8.7	3	4.680911839	238.7836794	-108.5362089
121	250	medium	normal	6.3	3	2.298166264	285.7957693	-153.7740886
122	1000	medium	normal	11.4	3	1.683473896	214.3305508	-84.82832216
123	1000	medium	normal	7.4	3	6.445766422	240.5428121	-124.3536557
124	250	medium	loose	10.5	3	2.397899502	226.3938176	-91.66803236
125	1000	medium	normal	14.2	3	7.604481747	198.0413597	-64.47692693
126	250	medium	normal	6.3	3	3.010123793	272.4045	-151.3609168
127	250	medium	dense	5	3	3.247668	272.7007449	-188.3500523
128	10	medium	normal	8.1	3	3.281117921	253.0759027	-117.9177662
129	1	medium	normal	7.3	3	3.281133838	241.9342359	-130.4272175
130	50	medium	loose	8.3	3	3.002975338	243.8498106	-115.7073342
131	1000	medium	normal	7.5	3	5.760747567	239.9012081	-123.7819901
132	1000	medium	loose	8.7	3	2.631947775	240.9144566	-110.7784303
133	1000	medium	loose	7.4	3	3.693508068	240.1171845	-127.7215222
134	5000	medium	normal	7	3	2.711904108	246.8271367	-135.6488417
135	10	medium	normal	8.3	3	3.928879016	247.011939	-113.8485361
136	50	medium	dense	7.9	3	4.229474892	249.0395723	-119.1518381
137	1	medium	normal	9.3	3	2.696281821	224.4442475	-102.5650219
138	10	medium	loose	6.4	3	2.75745031	283.2979897	-150.7785445
139	250	medium	loose	5.6	3	3.497288311	287.331582	-169.0499981
140	5000	medium	normal	5	3	3.700960897	283.6469459	-187.9954228
141	250	medium	dense	4.8	3	4.62029812	278.859061	-194.628719
142	250	medium	dense	5.8	3	3.243431063	286.10388	-164.105555
143	50	medium	dense	6.2	3	4.174549257	285.158663	-152.8396918
144	1	medium	loose	5	3	3.322733052	287.8042655	-188.8296744
145	1	medium	normal	4.8	3	5.884322786	278.3279102	-191.7282635
146	1	medium	dense	6	3	16.61167836	286.4083803	-135.2434769
147	1	medium	loose	6.2	3	3.348742846	284.6729516	-154.4405426
148	10	medium	normal	6	3	3.880173094	282.403788	-158.4768032
149	1000	medium	normal	5.6	3	3.306838811	287.6843207	-169.1973817
150	50	medium	normal	5.6	3	6.181353629	290.1623297	-164.5726443
151	5000	medium	dense	4.7	3	7.947615963	288.8291001	-190.4298934
152	50	medium	dense	5.4	3	3.07622309	282.4375044	-176.2652085
153	5000	medium	dense	4.9	3	2.429082932	287.9677794	-194.0361033
154	250	medium	normal	5.2	3	1.446212761	288.3619377	-185.1564949
155	1000	medium	loose	5.7	3	3.761858266	284.1885713	-166.2840952
156	1000	medium	dense	5.8	3	11.04392283	283.9949465	-151.5614015
157	10	medium	dense	5.9	3	4.169667597	287.786574	-160.1239881
158	250	medium	loose	6	3	4.546781235	289.4077807	-156.76988
159	50	medium	loose	5.9	3	6.192229768	288.4975738	-156.9089802
160	50	medium	normal	5.8	3	5.367380022	283.3111029	-161.2872545
161	1000	medium	loose	5.4	3	3.377470428	289.3549786	-174.4628786
162	50	medium	normal	5.2	3	3.721621159	283.090841	-180.5182282
163	10	medium	normal	6.2	3	4.112244236	280.5959614	-153.2695209
164	10	medium	loose	5.2	3	4.066135608	281.9307062	-180.6157253
165	10	medium	dense	6.1	3	3.199468376	290.2501363	-156.703178
166	10	medium	dense	6.1	3	5.479213288	284.0752309	-153.3834993
167	10	medium	normal	6.3	3	1.498272697	284.6005016	-155.0749215
168	10	medium	dense	6.1	3	5.80957689	286.2483061	-152.6974985
169	50	medium	dense	6.1	3	4.269906942	286.3087247	-154.8421191
170	50	medium	loose	5.1	3	5.338269067	281.5577518	-181.7562925
171	5000	medium	dense	5.7	3	8.572201433	291.9872221	-157.8535308
172	1	medium	dense	5	3	3.02642323	284.1199193	-189.2851364
173	1000	medium	loose	6.1	3	6.491198048	282.1750208	-151.9579036
174	1	medium	dense	6.1	3	2.952687481	288.86356	-156.8558246
175	1	medium	dense	4.7	3	4.702763252	283.7893623	-197.8749894
176	10	medium	dense	5.3	3	7.262302208	281.110416	-172.4435642
177	50	medium	dense	5.3	3	9.967884701	287.768183	-166.9000784
178	50	medium	normal	5.1	3	5.542282748	284.491148	-181.2282775
179	1000	medium	dense	5.8	3	10.3550952	281.7533377	-153.0103571
180	50	medium	normal	6	3	5.461055357	287.9361178	-155.526379
181	250	medium	normal	5.6	3	5.504258856	283.4009118	-165.972184
182	250	medium	dense	5.8	3	10.03913479	285.3902187	-153.2409971
183	1000	medium	loose	6.3	3	3.093777067	287.3168751	-151.849022
184	250	medium	dense	5.4	3	4.461796385	285.8408273	-173.7713616
185	5000	medium	normal	5.5	3	5.091006733	288.4158899	-169.5356335
186	10	medium	normal	5.9	3	5.307736547	287.3730432	-158.2946935
187	5000	medium	loose	6.3	3	3.573365898	285.6222888	-151.4832599
188	1	medium	dense	5.7	3	5.924128713	282.7346674	-163.0230229
189	1	medium	dense	5.8	3	4.726213984	280.5514607	-162.0316207
190	1	medium	loose	5.8	3	9.823994796	286.1088883	-153.4743634
191	1	medium	loose	5.2	3	4.33383738	280.3314723	-180.7753073
192	1000	medium	normal	6.2	3	4.541677312	286.5074957	-152.3351988
193	5000	medium	dense	6.2	3	4.967265026	286.7323236	-151.6737394
194	50	medium	normal	5.2	3	3.685741322	288.9190942	-181.0444749
195	250	medium	normal	6.2	3	4.11060833	284.3954629	-153.2489726
196	5000	medium	loose	5.8	3	5.043022506	283.4045308	-161.730624
197	1	medium	dense	5	3	4.96920235	281.3171291	-186.2922035
198	50	medium	normal	5.9	3	1.555712946	286.3114399	-164.4421586
199	1000	medium	dense	5.6	3	6.422633801	290.4211244	-163.6307572
200	50	medium	dense	6	3	5.204014994	286.4454105	-156.1798083
201	1	medium	normal	4.8	3	3.532940282	285.4687621	-196.2905044
202	10	medium	loose	5.3	3	3.701600796	280.2510532	-177.8919832
203	250	medium	loose	5.8	3	5.148261296	286.8770006	-161.1905411
204	50	medium	normal	6.2	3	2.740613819	281.5490283	-155.0445246
205	5000	medium	dense	6	3	8.75308353	283.4325066	-150.6871758
206	50	medium	loose	6	3	5.373383427	288.9086006	-155.9442356
207	1000	medium	loose	5.7	3	4.426937578	283.3744348	-165.0750626
208	1	medium	normal	6.3	3	4.539201418	282.5032882	-149.8087145
209	1	medium	loose	6.3	3	3.022132608	281.5610423	-152.5499095
210	1	medium	loose	4.7	3	4.49865845	286.3124998	-197.8151721
211	5000	medium	normal	6.2	3	6.265979078	283.6889428	-150.0014522
212	1	medium	normal	6.1	3	3.11124068	285.9909398	-156.7888467
213	1000	medium	loose	6	3	3.203210093	283.1152107	-159.4683513
214	1	medium	normal	5.8	3	2.889138844	289.5144274	-164.5679334
215	1000	medium	dense	5.8	3	7.998170653	288.6391214	-156.3828508
216	1	medium	dense	4.9	3	4.392579388	285.2816219	-190.5597226
1	10	medium	normal	4.6	4	3.879414339	318.5539591	-206.312282
2	1	medium	loose	4.9	4	5.654112363	319.1741208	-189.1387553
3	250	medium	dense	4.2	4	4.305312022	313.4902884	-221.7135746
4	1000	medium	normal	4.5	4	12.44837178	318.5701223	-189.9333732
5	1	medium	loose	5.5	4	3.589887784	313.4559521	-173.2438286
6	5000	medium	normal	4.1	4	13.94296486	315.4739186	-204.2909394
7	1	medium	loose	4.6	4	5.533549299	310.2749195	-201.9179387
8	1	medium	loose	5.4	4	4.481694685	313.4732575	-175.531065
9	10	medium	dense	5.7	4	8.84431006	316.1067618	-157.4036652
10	1	medium	loose	10.6	4	146.4001799	335.336629	45.17137496
11	10	medium	loose	6.7	4	3.568055783	274.439498	-142.054821
12	5000	medium	loose	4.5	4	7.608086356	288.459038	-202.3305142
13	1	medium	loose	6.4	4	8.973425215	301.3262484	-140.4975053
14	10	medium	normal	4.1	4	4.266543449	318.9559447	-228.732744
15	10	medium	loose	4	4	7.135883267	313.017022	-229.1969526
16	10	medium	loose	3.3	4	5.888663607	259.8926594	-280.977795
17	50	medium	dense	5.6	4	1.338117652	291.1843547	-173.2915187
18	1	medium	loose	5.1	4	6.589829968	319.3042163	-180.343554
19	10	medium	normal	5.3	4	6.389962989	301.7090088	-173.8614064
20	10	medium	normal	5.3	4	6.195214882	264.8738319	-171.856064
21	1	medium	normal	5.6	4	8.136253804	295.7001842	-161.9814468
22	1000	medium	normal	4.3	4	12.20098489	271.3530056	-197.2244595
23	250	medium	normal	6	4	3.753887773	291.0133974	-157.9651747
24	1	medium	dense	4	4	6.116073633	312.4782274	-228.95796
25	1000	medium	loose	5.5	4	12.91581003	302.6847309	-154.8253509
26	1000	medium	loose	4.3	4	42.24463734	248.5239531	-129.8266288
27	50	medium	normal	6	4	8.317875378	286.8473925	-150.6764088
28	1000	medium	dense	4.5	4	9.638135385	283.0566543	-198.0745248
29	50	medium	dense	5.4	4	7.97805553	309.2181329	-168.0982357
30	1	medium	normal	4.6	4	2.759420209	283.7841376	-206.4234298
31	50	medium	loose	5.3	4	4.386152538	311.6165755	-177.7243204
32	50	medium	loose	3.8	4	14.96746353	317.8668261	-217.8310554
33	250	medium	dense	3.1	4	68.40827807	221.1094823	-98.23020259
34	50	medium	dense	6.2	4	3.431493005	282.0824826	-153.5513955
35	1	medium	dense	5.5	4	5.089203149	278.4949842	-170.1298254
36	1000	medium	loose	4.9	4	25.239709	281.2651311	-149.708818
37	10	medium	dense	5	4	6.034397687	253.7935039	-184.1679921
38	5000	medium	loose	6.8	4	8.694922714	276.070614	-132.4913154
39	5000	medium	normal	4.8	4	8.528760168	288.4079686	-185.1387487
40	250	medium	dense	5.2	4	4.277038864	285.9347834	-180.1557013
41	5000	medium	normal	6.5	4	35.32260721	299.6949834	-97.94621641
42	5000	medium	dense	6.7	4	27.19293261	305.8373459	-107.0131151
43	250	medium	loose	4.2	4	8.140418803	288.798904	-212.7952737
44	1	medium	dense	5.8	4	7.737129784	310.7164601	-157.7596605
45	5000	medium	loose	6.5	4	14.71196058	290.5789852	-128.4598435
46	5000	medium	loose	6.1	4	6.081959388	299.5651101	-152.5875111
47	250	medium	loose	5.6	4	8.174894118	322.4031351	-161.4786051
48	250	medium	loose	6.5	4	15.6568942	271.6713843	-126.2363688
49	1000	medium	dense	5.3	4	7.0449088	288.1149452	-172.6007916
50	5000	medium	normal	3.6	4	37.70135247	306.3785222	-166.4901779
51	1	medium	normal	5	4	4.020211184	315.5194419	-188.4102516
52	1	medium	loose	6.4	4	2.932429779	292.9838138	-150.5029634
53	10	medium	dense	5.7	4	1.68689783	263.3018639	-168.6198222
54	5000	medium	dense	6.7	4	19.66875573	296.955625	-116.4168223
55	1000	medium	loose	5.1	4	14.07722103	315.157897	-164.2035871
56	250	medium	dense	5.9	4	5.701724795	294.3524984	-156.7712199
57	1000	medium	loose	4.3	4	32.73603759	303.794602	-154.7286225
58	1000	medium	loose	5.2	4	15.66381002	294.6209255	-158.7710795
59	250	medium	normal	5.5	4	18.81484684	315.2354564	-143.7930566
60	50	medium	normal	5.3	4	10.16102943	320.4858478	-166.4615864
61	250	medium	normal	4.2	4	12.21746995	250.9957418	-207.1451559
62	5000	medium	dense	5.9	4	18.04496996	289.0722888	-136.8572012
63	250	medium	normal	5.8	4	12.15366966	314.5350641	-148.57914
64	250	medium	loose	7	4	9.244360415	283.7197331	-128.5413847
65	1000	medium	dense	6.5	4	9.452526098	290.4400829	-137.7026803
66	5000	medium	normal	5.1	4	11.21886812	315.3837492	-171.9974057
67	5000	medium	loose	30	4	197.0637637	333.4858214	33.23003597
68	10	medium	loose	6.6	4	9.088635106	296.2019038	-135.9126141
69	1000	medium	loose	5.5	4	18.52805241	311.2392695	-144.28846
70	5000	medium	loose	4.8	4	6.920781531	308.6073677	-188.8879105
71	250	medium	loose	7.1	4	6.754000455	273.6676893	-129.2944072
72	1000	medium	normal	5.4	4	20.56224612	312.8261232	-144.0747473
73	1	medium	normal	5.8	4	18.09521412	321.3145515	-137.7366204
74	1000	medium	loose	4.6	4	16.67004532	298.7628339	-178.8927491
75	1	medium	normal	8.7	4	3.587589621	237.9084214	-108.895249
76	5000	medium	dense	5.4	4	19.5559573	308.7446866	-145.8570559
77	5000	medium	normal	4.5	4	7.284882566	313.3140426	-201.0173707
78	250	medium	normal	8.1	4	11.79257304	258.9959648	-107.3753589
79	1	medium	normal	7.9	4	3.125747925	222.4740714	-119.4769546
80	1000	medium	dense	4.5	4	13.41047952	263.2414808	-189.4365162
81	10	medium	loose	8.4	4	5.112192313	234.5066922	-110.0908676
82	50	medium	normal	9.1	4	2.788484874	219.4661588	-105.1707708
83	5000	medium	dense	6.1	4	22.60600451	277.1846331	-124.0664744
84	10	medium	normal	7	4	13.42828969	284.1742191	-121.8464948
85	10	medium	normal	6.1	4	6.959401561	304.8392281	-150.2958321
86	5000	medium	dense	6.4	4	27.73069724	299.5080254	-110.7993631
87	50	medium	loose	8.7	4	19.20061753	243.9610877	-90.58485987
88	1000	medium	loose	3.7	4	19.362862	267.2834976	-212.9825512
89	10	medium	normal	6.8	4	5.601406238	258.3321576	-136.9704184
90	250	medium	loose	8.9	4	34.01464104	277.0973688	-72.50853763
91	1000	medium	dense	6.6	4	14.35631585	292.1346656	-127.3186975
92	10	medium	loose	15.2	4	138.5754184	282.9965762	26.31835366
93	250	medium	normal	6.2	4	7.15971632	300.1756003	-147.486494
94	5000	medium	normal	5.9	4	19.31643409	317.8650985	-134.369613
95	10	medium	normal	5.8	4	6.691257625	284.8193277	-157.1377132
96	1	medium	dense	6.2	4	4.060983749	282.3395079	-152.8287124
97	50	medium	loose	4.3	4	22.18800343	262.9320678	-176.6362943
98	5000	medium	loose	7.8	4	10.31197212	240.153533	-113.2768841
99	50	medium	normal	6.1	4	7.997608058	308.0832067	-148.7419393
100	250	medium	dense	6.9	4	3.783911982	273.7530903	-137.1055102
101	250	medium	loose	5.9	4	10.65783357	298.0208931	-149.1790705
102	250	medium	loose	5.8	4	8.065455087	306.1935444	-155.8648572
103	50	medium	normal	9.1	4	82.53110311	326.8037975	-18.38544394
104	1	medium	normal	5.9	4	2.509243982	269.5117925	-161.2815513
105	1	medium	loose	6.4	4	3.858824324	278.71628	-149.0454313
106	1000	medium	normal	6	4	18.3519281	267.0031216	-133.9652471
107	10	medium	dense	10.8	4	32.82586428	250.7315088	-60.7964396
108	50	medium	normal	9.9	4	2.646897614	219.4254639	-96.35816904
109	5000	medium	loose	6.5	4	10.68949342	281.7905093	-134.6210637
110	1	medium	loose	6.2	4	10.73786682	289.1195687	-142.4745619
111	250	medium	dense	7.5	4	12.47034073	253.4356356	-113.7575204
112	50	medium	loose	7.6	4	5.279345922	263.0301659	-121.3481234
113	5000	medium	normal	6.5	4	5.859146385	285.6672221	-142.7414393
114	50	medium	loose	5.5	4	4.520735754	287.6601532	-170.5451171
115	1	medium	dense	7.1	4	0.673044694	268.714486	-137.7662278
116	1	medium	normal	9.4	4	2.42477566	230.3849574	-101.9294519
117	5000	medium	loose	8.1	4	17.92122409	259.2307946	-99.86056465
118	1	medium	loose	8.1	4	1.28906681	257.7055055	-120.1902519
119	1000	medium	normal	7.1	4	2.641858293	259.855839	-133.9217955
120	10	medium	loose	4.1	4	9.857211472	229.6094891	-215.1537877
121	50	medium	loose	8.4	4	6.482542839	254.9414392	-109.8853531
122	5000	medium	loose	9	4	26.55544142	242.7381966	-80.28179519
123	50	medium	normal	6.6	4	8.174890336	295.4065453	-137.21826
124	1	medium	normal	7.7	4	3.420937556	262.0007476	-124.3513092
125	1000	medium	dense	6.2	4	36.61705054	249.721756	-99.84886951
126	5000	medium	normal	6.1	4	26.97628295	272.0342124	-117.2770563
127	1000	medium	normal	10.6	4	34.29792991	243.305126	-60.85364218
128	10	medium	dense	9.7	4	4.584676827	223.1236464	-97.65438198
129	1000	medium	normal	5	4	17.30176364	284.5020002	-163.0615593
130	10	medium	normal	9.8	4	5.087587035	229.9458851	-95.75761757
131	50	medium	normal	7.8	4	6.741143556	256.0028082	-118.531676
132	1	medium	dense	10.4	4	5.940587006	237.379065	-89.35321164
133	250	medium	normal	8.9	4	4.422997573	236.9139958	-105.1230021
134	1	medium	normal	12.5	4	3.610449286	206.3199806	-75.88210043
135	5000	medium	normal	6.5	4	10.29294132	220.5976879	-134.7399135
136	10	medium	normal	12.7	4	6.387077451	215.5427815	-72.69879498
137	50	medium	loose	8.5	4	3.631832876	246.3657157	-110.6644076
138	10	medium	loose	13.6	4	3.185913428	200.3259093	-70.63392368
139	250	medium	loose	11	4	13.58967535	232.6088787	-77.61474683
140	10	medium	dense	8.5	4	17.27272774	233.8137824	-94.4030412
141	10	medium	dense	19.1	4	5.726093282	177.4323478	-48.31824718
142	10	medium	loose	6.8	4	6.850684853	278.1292624	-135.3637088
143	1000	medium	normal	4.8	4	9.01914394	288.4326451	-186.8474946
144	5000	medium	normal	7.9	4	11.71406064	242.7935701	-109.7444808
145	1000	medium	dense	4.3	4	14.28770847	223.508193	-194.4716557
146	250	medium	normal	9.6	4	53.28530591	266.6573905	-46.83187214
147	1000	medium	loose	4	4	27.07348858	271.5010198	-177.7998651
148	250	medium	normal	6.6	4	5.300215544	236.5453892	-139.8979721
149	10	medium	dense	3.4	4	68.44152468	211.8650192	-89.19291598
150	1	medium	dense	8.7	4	7.593378029	230.95184	-103.5242001
151	1000	medium	dense	7.4	4	13.61309175	263.5387429	-115.1093676
152	10	medium	loose	8.2	4	1.250207779	201.0064752	-118.2935526
153	1000	medium	normal	5.8	4	26.1107578	197.7753482	-124.8100549
154	250	medium	loose	8.9	4	5.752175231	228.0709282	-104.2080224
155	250	medium	dense	9.6	4	12.91930912	250.7733832	-89.26299142
156	1	medium	dense	9	4	3.818779522	240.9915888	-105.6199451
157	5000	medium	loose	9.3	4	13.71341861	230.0925566	-91.483161
158	50	medium	dense	4.3	4	3.588435871	228.5838693	-219.1070613
159	250	medium	dense	8.8	4	3.156908988	234.0388948	-107.9986382
160	5000	medium	dense	7.8	4	25.30994159	203.7556869	-94.60577387
161	1	medium	loose	12.4	4	1.056566747	192.4877722	-78.14440782
162	5000	medium	dense	7.7	4	40.01166741	211.9670415	-75.7788159
163	250	medium	normal	11.2	4	30.09834728	210.8074504	-60.266666
164	10	medium	dense	14.3	4	5.26446022	201.9876264	-65.77603288
165	1	medium	dense	7.1	4	14.79605552	232.3891213	-118.0608674
166	50	medium	normal	13	4	7.208372525	210.0694427	-70.42341625
167	1000	medium	dense	4.9	4	9.95842126	236.4619081	-182.0653147
168	1000	medium	loose	10.3	4	2.264179377	214.2663209	-93.44720334
169	50	medium	dense	9.6	4	5.351388756	215.9991254	-96.19523837
170	1000	medium	normal	7	4	3.582634165	239.0797061	-135.5670341
171	50	medium	dense	7.4	4	4.937023156	272.5906662	-126.8715186
172	250	medium	dense	8.1	4	5.28198317	261.9137807	-115.5003024
173	1000	medium	dense	4.6	4	24.45700489	207.8827423	-160.6592554
174	50	medium	loose	8.7	4	12.23668037	258.9986536	-99.39521426
175	250	medium	loose	5	4	7.986941358	222.4763253	-180.4662211
176	50	medium	loose	9.8	4	8.459884373	224.2694095	-92.63008274
177	250	medium	normal	8.2	4	10.43096096	204.2703837	-107.5994019
178	50	medium	dense	8.4	4	2.919825901	215.4733278	-113.7811897
179	50	medium	dense	8.9	4	8.221427565	256.5367462	-101.7923012
180	50	medium	dense	7.5	4	4.989658149	271.0564289	-124.6267462
181	10	medium	normal	10.1	4	3.618984555	212.284597	-94.34818538
182	5000	medium	loose	5.2	4	8.912824636	249.7722209	-171.5330446
183	1	medium	dense	7.5	4	4.426059219	240.8275824	-125.4390491
184	1	medium	normal	10.3	4	6.631628947	193.2200578	-89.92127968
185	10	medium	dense	9.3	4	2.721932264	239.6038697	-103.3365545
186	5000	medium	normal	8	4	7.681200677	239.8788837	-113.8713861
187	1	medium	dense	5.8	4	4.116040973	212.1874661	-161.1791877
188	10	medium	dense	6.2	4	2.685086108	212.4631823	-155.4859806
189	50	medium	normal	8.4	4	2.911282975	236.9585027	-112.7663629
190	250	medium	dense	7.6	4	8.688192288	272.7018497	-118.6558397
191	10	medium	loose	8.2	4	7.347522304	259.3584532	-111.0979114
192	1000	medium	normal	6.5	4	28.83192452	274.3409233	-107.5905044
193	1000	medium	loose	5.7	4	6.466367991	255.6451067	-162.618072
194	50	medium	loose	8	4	4.536498276	262.348283	-118.0216268
195	250	medium	dense	6.9	4	4.625859812	263.4949969	-135.7114359
196	50	medium	dense	7.7	4	7.510656693	267.2758271	-118.4806281
197	50	medium	loose	6.6	4	34.46733423	226.6469486	-97.50628629
198	1000	medium	dense	4	4	27.08247147	219.717737	-176.9158242
199	10	medium	loose	9.6	4	2.033350449	224.2816804	-100.0180713
200	1000	medium	normal	7.2	4	4.076782432	242.9272348	-130.1962366
201	1000	medium	dense	7.3	4	82.692381	195.3200043	-21.48107976
202	10	medium	normal	3.6	4	6.111504807	199.2865042	-253.455667
203	250	medium	normal	10.6	4	2.687128729	223.9619747	-90.60097072
204	50	medium	normal	11.8	4	1.960564169	216.5711926	-81.94464582
205	5000	medium	dense	6.5	4	3.333699147	247.3687907	-146.9771325
206	250	medium	dense	8	4	9.055951111	203.785374	-110.2816723
207	1	medium	normal	8.4	4	2.720527965	246.0317697	-113.8048998
208	5000	medium	dense	6.5	4	10.96043808	279.1725191	-135.3439978
209	50	medium	dense	7.4	4	5.504849703	272.5123683	-126.1068224
210	1	medium	dense	8.9	4	2.80959593	235.910376	-106.8576066
211	5000	medium	dense	6.2	4	2.510805847	270.7778505	-156.050362
212	50	medium	dense	6.3	4	3.930529918	295.4687597	-150.9521273
213	250	medium	loose	7.2	4	0.677593307	262.7420138	-136.163252
214	10	medium	dense	8.6	4	3.747543742	235.3429765	-110.0288905
215	5000	medium	dense	4.5	4	21.22050452	253.9911517	-170.9588216
216	50	medium	normal	8.9	4	2.268258442	230.6135778	-108.2542655
1	1	medium	normal	10.3	5	0.656500693	230.0176796	-95.27919449
2	1000	medium	dense	8.9	5	2.407456201	235.434908	-108.506621
3	5000	medium	dense	3.9	5	5.386621669	224.0515005	-238.9498362
4	1	medium	loose	10.5	5	1.674647219	216.0345082	-91.96872243
5	1000	medium	normal	7.5	5	3.570078303	221.686437	-125.1835669
6	5000	medium	normal	5.1	5	3.585954545	220.8244872	-185.7291118
7	5000	medium	loose	6.4	5	3.179713666	219.3723513	-149.0829548
8	250	medium	normal	9.3	5	0.468955543	234.2776675	-105.33186
9	5000	medium	normal	9.7	5	6.698473277	242.1575678	-94.93396252
10	1	medium	dense	18	5	0.491304386	244.5663176	-54.14189319
11	1000	medium	dense	9	5	2.404758343	231.5162414	-107.403594
12	1000	medium	normal	8.1	5	0.752371085	255.2269056	-120.8096368
13	50	medium	loose	7.7	5	1.638466139	251.2949149	-126.3446091
14	50	medium	loose	6.7	5	1.610170876	256.0485299	-144.08955
15	50	medium	loose	7.3	5	2.416126909	258.992368	-131.272353
16	1	medium	normal	7.4	5	3.795536195	253.2234625	-127.8329709
17	1	medium	dense	7	5	3.91588382	256.1081982	-134.6132018
18	50	medium	dense	7.4	5	1.633854592	266.5452251	-131.4936124
19	1000	medium	dense	15	5	2.66112495	256.1509464	-63.63072403
20	5000	medium	dense	6.2	5	1.121311286	255.1841339	-157.9750314
21	1	medium	normal	7.2	5	1.67394453	260.6851855	-134.5391499
22	50	medium	loose	6.9	5	2.237369127	263.1971534	-139.3329661
23	1000	medium	loose	8.2	5	5.078463551	257.6485644	-114.621239
24	50	medium	loose	7.1	5	3.067797622	262.5553389	-134.5621291
25	1000	medium	normal	6.1	5	5.256360909	260.1102236	-151.0604495
26	1	medium	loose	7.8	5	4.820154675	263.4197017	-120.0863044
27	5000	medium	normal	3	5	0.38983458	260.43531	-323.9438567
28	50	medium	dense	7.1	5	1.051263354	267.8233946	-137.0908108
29	1000	medium	loose	7	5	11.24916535	263.339059	-123.8823196
30	5000	medium	loose	7.4	5	1.197464421	250.6151361	-131.9511693
31	1	medium	dense	6	5	1.062049415	252.8395846	-161.1849364
32	1	medium	normal	7.2	5	9.618216103	245.7441525	-123.1030516
33	1	medium	loose	10.9	5	50.52666437	243.6398047	-43.96261033
34	50	medium	dense	7.6	5	0.214446287	260.519695	-129.4717704
35	1000	medium	loose	6.4	5	2.958683079	254.0109795	-148.3258794
36	250	medium	loose	8.5	5	2.333618084	253.4463107	-114.2128536
37	1	medium	loose	7.5	5	18.72636322	261.4277742	-105.4078025
38	1000	medium	loose	7.7	5	1.56978661	249.1728827	-126.3485275
39	5000	medium	dense	8.3	5	6.272380509	256.4486493	-111.1498873
40	1000	medium	loose	8.5	5	2.033261233	251.1800372	-113.7279682
41	5000	medium	normal	6.3	5	0.996371417	252.1602186	-154.994164
42	1000	medium	loose	7.3	5	3.807063651	246.6427596	-129.531623
43	50	medium	normal	7.8	5	2.315180754	255.9974108	-123.3757838
44	5000	medium	normal	4.6	5	5.046769561	253.4490206	-202.4636477
45	250	medium	dense	6.1	5	4.204559906	251.7642616	-153.8021213
46	1000	medium	normal	6.9	5	0.504353051	254.2444583	-141.8960728
47	1000	medium	loose	7	5	1.260310775	255.7850747	-138.7379997
48	50	medium	dense	7.1	5	1.984678163	254.4539772	-136.6044953
49	250	medium	loose	7.5	5	3.763788067	262.7634	-126.1454142
50	250	medium	normal	5.7	5	1.486759227	258.2740024	-168.7838708
51	50	medium	dense	7.7	5	2.583046891	253.0891665	-125.4460523
52	5000	medium	loose	6	5	1.676633986	246.7085106	-159.5383213
53	50	medium	normal	6	5	3.850695835	243.0571389	-156.8502652
54	50	medium	normal	8.2	5	2.555573868	245.6626605	-117.3978413
55	5000	medium	dense	7.6	5	0.689582113	247.316383	-128.6174432
56	250	medium	loose	7.8	5	1.616202416	246.5854845	-124.1408116
57	5000	medium	dense	8.5	5	1.787159758	242.5745731	-113.4847798
58	1	medium	dense	8.3	5	0.698990962	252.4552971	-118.1463108
59	250	medium	normal	7.5	5	0.164304017	238.6111854	-130.3508077
60	5000	medium	normal	7	5	6.799688878	234.9852377	-131.4372923
61	1000	medium	loose	9.2	5	1.638524031	243.1556687	-106.2138747
62	1	medium	normal	9.6	5	0.986793543	236.8718233	-102.3540651
63	1000	medium	dense	7.7	5	6.111174703	248.4966937	-119.2184577
64	250	medium	normal	5.8	5	1.741763443	248.3938812	-165.3892403
65	50	medium	dense	6	5	2.494904906	247.8856779	-158.4630914
66	1	medium	dense	6.1	5	1.289292581	248.0094201	-157.7427825
67	1	medium	normal	8.5	5	3.507410442	244.9377254	-112.2465155
68	50	medium	normal	8.4	5	1.38466991	253.1828713	-115.767609
69	1	medium	normal	8.5	5	3.503782186	240.806514	-111.8209372
70	1	medium	normal	6.6	5	3.259642049	235.6693071	-143.7416715
71	50	medium	dense	6.1	5	2.771458549	239.7100195	-155.3627326
72	1	medium	normal	9	5	2.016661253	241.4236579	-107.7700377
73	250	medium	normal	8.3	5	2.56835522	252.1382998	-115.7250372
74	250	medium	dense	6.4	5	0.493535824	245.1708002	-152.1461709
75	1000	medium	dense	8.8	5	8.332296997	246.7645202	-102.7114507
76	250	medium	dense	7.6	5	0.816714571	250.3049348	-128.3881262
77	50	medium	dense	8.9	5	1.485945224	242.5296199	-109.5066586
78	250	medium	normal	9.6	5	1.822804992	232.2559145	-101.3932483
79	50	medium	loose	9.2	5	12.75498519	239.9769706	-92.50765351
80	250	medium	normal	6.6	5	1.314349379	230.1744902	-146.5929965
81	1000	medium	dense	9	5	0.225211989	242.5150563	-109.5613244
82	1	medium	normal	7.2	5	0.303768004	226.6788981	-135.7783262
83	5000	medium	loose	8.4	5	7.212809161	238.3062546	-108.8007367
84	5000	medium	dense	3.7	5	4.236273244	240.126077	-253.5023117
85	250	medium	normal	5.8	5	4.603767306	251.6673991	-159.7624954
86	1	medium	dense	8.3	5	22.24082409	248.2234564	-91.71180215
87	250	medium	dense	8	5	2.663699856	252.5173625	-119.8790885
88	1	medium	loose	8.3	5	1.174182763	246.3393307	-118.0487125
89	1	medium	dense	8.4	5	0.393031754	248.0445531	-117.165528
90	1	medium	normal	7.2	5	2.734535472	244.7146185	-132.4564442
91	50	medium	normal	6.6	5	6.350644274	244.1500253	-139.0004444
92	250	medium	loose	8.2	5	1.362367907	255.4967876	-119.3978406
93	1000	medium	dense	8.1	5	1.603793328	246.2350832	-120.2122829
94	250	medium	loose	7.3	5	0.914280728	265.2832517	-133.6393302
95	5000	medium	normal	4.9	5	1.275512838	251.7846857	-199.8489093
96	50	medium	loose	7.7	5	1.215755029	244.9743549	-126.6004473
97	1000	medium	normal	7.6	5	2.603322456	247.7156468	-125.6001154
98	1000	medium	normal	6.6	5	0.83212761	252.2038887	-147.4605953
99	5000	medium	loose	3.2	5	5.645738747	259.2422034	-287.7726355
100	1000	medium	normal	6.4	5	1.214752341	252.556718	-152.1740099
101	250	medium	normal	6.7	5	4.383872362	262.4429033	-140.1664777
102	50	medium	loose	7.9	5	2.338328471	260.2854776	-122.4294737
103	1000	medium	dense	7.9	5	0.842714519	257.059489	-124.0528714
104	50	medium	normal	7.8	5	1.339710239	261.5241168	-124.7352035
105	1000	medium	normal	7.2	5	1.546991067	262.3950361	-134.9009
106	1000	medium	dense	7	5	7.984923481	258.7063796	-128.9393785
107	1	medium	loose	7	5	3.110769738	248.9015844	-135.1627744
108	5000	medium	loose	4.8	5	2.84772892	250.460259	-199.5395119
109	250	medium	loose	6.1	5	1.963548064	242.7105062	-157.5190152
110	250	medium	loose	8.5	5	1.266943601	247.6235891	-115.2161464
111	50	medium	normal	8.1	5	1.653389779	254.6384882	-120.0574596
112	50	medium	dense	7.8	5	0.398224108	254.9063097	-126.5818964
113	5000	medium	normal	8.7	5	2.000327346	250.9029269	-111.9219431
114	250	medium	normal	6.3	5	5.441115603	254.4004342	-147.2793715
115	5000	medium	loose	4.2	5	15.34459938	247.1008473	-198.5254351
116	1	medium	loose	8.1	5	4.09923594	259.2128839	-116.5734905
117	250	medium	normal	6.7	5	0.494764044	256.1811374	-146.2867719
118	1000	medium	normal	7.4	5	12.98702545	252.1932651	-115.5287008
119	1000	medium	loose	7.5	5	1.855100755	251.5358367	-128.9791091
120	250	medium	loose	6.8	5	1.193573207	252.0580044	-142.5244127
121	1	medium	dense	7	5	0.292653737	257.1922189	-139.8832871
122	250	medium	normal	5.5	5	2.532441186	254.0025168	-172.7673748
123	5000	medium	dense	4.1	5	4.708918559	253.1745419	-226.9664185
124	5000	medium	dense	7	5	5.751469899	251.4943236	-133.0370932
125	1000	medium	loose	7.1	5	3.950572269	267.0422887	-134.3063256
126	1	medium	dense	8.4	5	0.349254578	248.5743441	-117.3005539
127	1	medium	dense	7.2	5	1.014609092	237.1320504	-134.4322586
128	250	medium	loose	8.7	5	1.173975776	247.4056428	-112.6707436
129	50	medium	dense	6.5	5	1.162320799	257.8948678	-149.2060032
130	5000	medium	loose	5.7	5	5.126365282	251.5599413	-165.1221971
131	1	medium	loose	8	5	0.150944706	258.090241	-123.8116083
132	1	medium	loose	10.2	5	2.253805846	211.0491181	-93.85574875
133	1	medium	loose	8.2	5	0.16709207	241.7327339	-119.7999698
134	50	medium	normal	8.3	5	1.182376742	234.4467044	-116.4583792
135	50	medium	loose	8.2	5	1.656543993	240.1820895	-117.7173566
136	250	medium	dense	8.3	5	1.101092553	229.020967	-116.1732911
137	1	medium	normal	8	5	1.816142638	223.2745979	-120.2574691
138	1	medium	dense	7.5	5	0.935525355	248.764509	-130.4122751
139	1000	medium	normal	9	5	4.290065954	281.6128599	-104.5634007
140	250	medium	dense	7.7	5	1.612108312	231.7498909	-124.9082103
141	50	medium	loose	7.5	5	0.797203638	262.4139575	-130.3639126
142	50	medium	dense	17.8	5	0.817247111	224.5312791	-54.58867516
143	250	medium	dense	8	5	3.503896347	250.3832308	-119.4313979
144	1	medium	dense	8.4	5	2.650307937	227.0963271	-113.5430824
145	1000	medium	loose	7.7	5	0.159534479	237.1205902	-127.0318001
146	250	medium	dense	8.4	5	0.6469926	248.0282186	-116.9503978
147	250	medium	dense	8.7	5	5.501223588	251.2150861	-107.467104
148	250	medium	dense	8.8	5	2.109971177	201.812621	-108.6404233
149	5000	medium	normal	17.8	5	1.284645414	216.6072574	-54.41151671
150	250	medium	dense	8.6	5	0.655958139	219.4927876	-113.7833486
151	50	medium	loose	8.4	5	1.02144435	243.928029	-116.0212203
152	250	medium	loose	7.1	5	0.53093089	247.3385059	-136.5121456
153	50	medium	loose	7.1	5	1.893844017	241.8420253	-135.2798246
154	5000	medium	normal	8.1	5	1.88863681	240.3466207	-119.6205697
155	5000	medium	dense	7.8	5	6.509228526	244.087865	-118.3276685
156	5000	medium	dense	3.6	5	2.375592558	245.3160242	-264.4952475
157	5000	medium	loose	5	5	1.034177451	241.1709458	-196.2887105
158	50	medium	normal	7.2	5	0.627215564	247.370283	-135.8165088
159	250	medium	dense	7.8	5	1.258110283	246.1020534	-125.133687
160	5000	medium	loose	4.5	5	0.874853131	244.9153261	-217.6942166
161	250	medium	loose	6.6	5	2.273552113	249.2977718	-144.5011258
162	5000	medium	dense	8.3	5	16.03474683	243.1882146	-99.36819067
163	1000	medium	dense	6.1	5	1.58218923	247.2831332	-157.3237872
164	1000	medium	dense	7.5	5	6.051264665	251.1336957	-123.1264715
165	1000	medium	normal	6.3	5	3.483288861	240.9254718	-149.8509748
166	1000	medium	dense	6.9	5	2.554346541	248.1617401	-138.8736077
167	5000	medium	loose	8.2	5	2.433868657	256.2201243	-118.0698867
168	50	medium	normal	7.9	5	0.968728829	214.6286356	-122.3492708
169	5000	medium	normal	22.1	5	0.584228072	210.2826315	-44.48340881
170	5000	medium	dense	7.8	5	7.302744909	242.7763784	-116.7759683
171	250	medium	loose	7.2	5	0.466178946	220.4907782	-134.9391243
172	50	medium	normal	8.7	5	1.487545038	245.8208702	-112.1730367
173	1	medium	loose	8.7	5	0.536681554	248.8457329	-113.0751505
174	1	medium	loose	5.9	5	2.215806075	241.1853832	-161.8333411
175	50	medium	normal	8.5	5	1.557414604	217.8612442	-113.0830052
176	1000	medium	normal	8.2	5	4.107037331	246.1184871	-114.662912
177	5000	medium	normal	4.7	5	9.915984822	214.0738365	-188.5726963
178	1000	medium	loose	9.4	5	1.025105926	238.6016276	-104.1638169
179	5000	medium	loose	15.3	5	0.140204886	236.2943544	-63.95929027
180	50	medium	dense	9.2	5	1.588384321	208.9920563	-104.6824735
1	1	medium	loose	5.2	6	0.517166263	315.5366774	-188.6487129
2	1000	medium	normal	4.4	6	10.30553012	307.5328549	-200.5746227
3	1000	medium	normal	5.4	6	1.22099675	315.1441449	-180.7150265
4	250	medium	loose	4.2	6	4.824607833	307.4654161	-221.6608893
5	5000	medium	dense	4.9	6	1.838812802	312.2802808	-197.1074801
6	250	medium	loose	5.3	6	3.435889214	312.1276603	-179.5776936
7	50	medium	dense	4.2	6	0.899933951	304.6748747	-231.5092956
8	1000	medium	normal	5	6	2.106890321	317.3827735	-192.1410003
9	1000	medium	dense	4.3	6	4.372458605	307.3372868	-218.5560309
10	50	medium	normal	5.1	6	1.906809736	313.7045366	-189.5942424
11	1	medium	loose	5.2	6	2.007917531	309.8905543	-186.2120963
12	250	medium	normal	4.8	6	6.194713657	313.4712398	-192.4043079
13	50	medium	loose	5.2	6	1.386632508	317.0226216	-186.8165781
14	5000	medium	loose	4.9	6	2.373987744	308.2138232	-196.2044934
15	5000	medium	loose	4.6	6	2.520502577	316.2821631	-207.6142159
16	5000	medium	normal	4.8	6	7.018691181	312.1287016	-191.386575
17	250	medium	loose	4.6	6	2.754825315	311.1718157	-207.2036287
18	250	medium	normal	4.7	6	4.073528739	310.0759367	-199.9189399
19	50	medium	dense	5.4	6	3.868752259	310.5796408	-176.6260052
20	50	medium	dense	4.5	6	2.213526964	316.3718271	-212.2353404
21	1000	medium	normal	4.5	6	1.911687882	307.6827711	-214.0723048
22	5000	medium	dense	4.2	6	3.058217971	316.1508766	-225.3659605
23	250	medium	normal	5.1	6	2.807994865	313.8376682	-187.5552179
24	50	medium	dense	5	6	2.162710427	312.5329987	-193.0487775
25	1000	medium	dense	4.4	6	1.387782868	317.0011685	-218.6152493
26	1000	medium	normal	4.7	6	3.386970469	316.399475	-201.949903
27	1	medium	loose	5.5	6	1.884342071	312.9613513	-176.5227227
28	5000	medium	normal	4.7	6	5.463637258	310.3205901	-196.9910452
29	1000	medium	loose	4.9	6	1.774853462	315.8756793	-196.866168
30	250	medium	dense	4.1	6	0.69410182	311.2780017	-236.3131293
31	250	medium	normal	4.9	6	2.047566005	316.3476302	-196.1318931
32	250	medium	dense	5.3	6	2.976982548	311.9137364	-181.1169219
33	50	medium	dense	5.5	6	1.524219689	307.8184602	-177.6995272
34	250	medium	loose	4.2	6	2.505070755	308.1328053	-226.8192253
35	5000	medium	loose	4.9	6	7.496824325	311.3322307	-186.8227399
36	250	medium	loose	4.1	6	1.043454939	308.6287146	-235.569555
37	50	medium	loose	4.6	6	3.341614206	305.9246163	-206.2584739
38	1000	medium	loose	4.9	6	1.214544939	316.4576751	-198.1501268
39	1000	medium	dense	4.6	6	0.698357222	304.9903186	-212.2684635
40	5000	medium	normal	5.1	6	3.755047836	317.4346617	-185.9632285
41	50	medium	loose	4.1	6	0.82660303	299.9343186	-237.0023022
42	250	medium	loose	4.3	6	4.807215169	301.2800123	-216.8632696
43	1	medium	dense	4.7	6	6.820740762	305.8953409	-195.350415
44	1	medium	loose	5.3	6	1.309638183	315.4590153	-183.6457261
45	1000	medium	loose	4.9	6	0.987095659	310.077869	-199.2636091
46	1	medium	dense	5.4	6	3.444651049	310.1695741	-176.9162357
47	5000	medium	loose	5.3	6	3.704807538	313.5119648	-179.4750692
48	50	medium	normal	5.3	6	3.059571338	308.725079	-180.7213629
49	1000	medium	loose	5.1	6	1.561747179	313.1391119	-190.6537978
50	50	medium	normal	5.3	6	2.102691038	309.4345564	-182.9557387
51	1000	medium	dense	5.2	6	6.244122433	309.635635	-178.7987065
52	1	medium	normal	5.3	6	1.161754013	317.6000265	-183.7847672
53	1000	medium	normal	4.5	6	5.684256752	314.8536668	-205.4773717
54	5000	medium	loose	5.4	6	1.089297613	314.3633332	-181.6020801
55	1	medium	normal	4.3	6	3.038092535	304.2892189	-220.5143872
56	1	medium	loose	4.2	6	1.922796467	304.7757023	-228.7216046
57	5000	medium	loose	4	6	2.081319353	305.4636695	-239.7538054
58	1000	medium	normal	4.4	6	6.897396323	313.0846036	-207.6282982
59	1	medium	dense	5.2	6	2.324575303	308.9543523	-185.8951156
60	1000	medium	loose	4.6	6	4.039528096	305.7700093	-204.8151786
61	5000	medium	normal	5.1	6	8.715030286	306.5923771	-177.6327159
62	1000	medium	dense	4.6	6	10.33100379	315.4301461	-191.7613186
63	1	medium	normal	4.6	6	1.80887467	310.6957999	-209.7165739
64	250	medium	normal	4.4	6	1.582655632	302.9272754	-219.6886518
65	1	medium	normal	5.3	6	1.109306545	318.1459159	-183.6137159
66	1	medium	dense	5.3	6	2.043745088	309.8864644	-182.7257669
67	1	medium	normal	4.6	6	1.897007945	305.0426293	-209.5429206
68	1	medium	loose	4.6	6	1.827375417	310.7382856	-209.6486652
69	1	medium	normal	5.6	6	3.42111384	313.8238075	-170.5147647
70	250	medium	normal	4.8	6	3.242612396	307.4199074	-198.8961823
71	250	medium	loose	5.7	6	2.169913326	309.5878589	-170.5597423
72	1000	medium	loose	5.4	6	0.856001805	314.679675	-181.6179471
73	250	medium	loose	5.2	6	1.649811613	313.9837218	-186.758168
74	1	medium	dense	5.4	6	2.562151668	318.4929609	-177.76432
75	1	medium	dense	5.2	6	0.796967979	309.4244254	-188.6160627
76	250	medium	normal	5.5	6	1.088135272	308.0742859	-178.5689887
77	5000	medium	normal	4.4	6	1.876110167	319.0355308	-218.1417543
78	50	medium	loose	4.9	6	1.351791556	309.3165653	-198.6211491
79	50	medium	normal	5.6	6	4.011056259	312.4605458	-169.7813579
80	5000	medium	dense	4.6	6	4.697410397	309.35868	-204.0093357
81	1000	medium	loose	4.3	6	0.790085843	312.7050601	-225.355683
82	50	medium	normal	4.5	6	2.560664955	305.6379828	-212.1556488
83	250	medium	dense	5.2	6	1.461552867	316.188835	-186.7334534
84	5000	medium	loose	4.6	6	4.854683435	316.4569978	-202.5292145
85	1000	medium	dense	5.2	6	3.149074439	317.9078215	-183.220998
86	250	medium	normal	5.7	6	2.922919151	309.1226949	-169.112456
87	5000	medium	normal	5.3	6	2.039925805	321.0678811	-182.1517684
88	5000	medium	dense	5.3	6	1.367114611	311.4319347	-184.3457849
89	5000	medium	loose	4.9	6	1.984025758	311.6453424	-197.1131051
90	5000	medium	dense	5.4	6	2.023647719	318.2161872	-179.1145316
91	250	medium	loose	5	6	2.696498531	306.7210669	-191.9581338
92	250	medium	loose	4.6	6	0.356775715	304.7144553	-213.1368505
93	50	medium	loose	5.6	6	1.320746311	309.7869376	-175.0391032
94	50	medium	loose	5.3	6	2.644078149	310.3792571	-181.4564762
95	1000	medium	dense	4	6	5.778377178	308.5022718	-230.0913725
96	5000	medium	dense	5.2	6	2.484136683	316.1523366	-184.698757
97	1000	medium	dense	5	6	2.820780077	310.0465079	-192.0256511
98	5000	medium	loose	5.3	6	1.541747956	309.2690596	-184.1927399
99	250	medium	normal	4.8	6	2.168800085	311.6128991	-200.1698166
100	50	medium	loose	5.5	6	3.521187584	313.2481468	-173.6970718
101	50	medium	normal	5.1	6	1.498651804	317.4780361	-189.9372765
102	1000	medium	loose	4.2	6	1.256809628	316.5153343	-229.2512589
103	50	medium	dense	4.9	6	2.411368875	311.124501	-195.7987877
104	1000	medium	normal	4.7	6	1.047043939	309.1474477	-207.4243816
105	1000	medium	normal	5.5	6	1.668134021	312.311262	-177.1925597
106	1000	medium	normal	5.1	6	2.328029543	309.894201	-189.0833035
107	5000	medium	dense	5.2	6	1.53141822	314.8271762	-186.8446945
108	1	medium	dense	11.8	6	1.488731772	326.1786924	-82.61783995
109	1000	medium	dense	5.3	6	1.151917342	311.6584182	-184.4233198
110	50	medium	dense	4.7	6	1.567563565	313.01496	-205.3690186
111	50	medium	loose	5.5	6	2.25159541	309.5908656	-176.4422532
112	5000	medium	loose	4.6	6	2.949542068	311.1732699	-207.1927976
113	1000	medium	normal	5	6	10.86192915	308.9506431	-176.9439308
114	50	medium	dense	5.4	6	4.109091094	313.313076	-175.1085206
115	250	medium	dense	5.6	6	3.352041154	310.2381701	-170.9910481
116	1	medium	loose	5.7	6	2.296744034	309.9153124	-170.1826766
117	1000	medium	loose	4.5	6	4.172080555	305.6104972	-208.8853082
118	50	medium	normal	4.2	6	2.749732202	311.1152129	-225.4864323
119	50	medium	normal	4.2	6	2.961245593	311.1080098	-225.2802322
120	1	medium	dense	5.3	6	1.352781242	309.5012515	-184.0619797
121	5000	medium	normal	5.3	6	3.138677435	317.6292213	-180.137679
122	250	medium	dense	4.5	6	1.310901648	313.5404613	-214.4826494
123	1000	medium	loose	5.1	6	0.974110492	310.3986761	-191.7520932
124	5000	medium	dense	5.6	6	2.757707782	316.4539462	-172.0956036
125	1	medium	normal	5.1	6	1.54448055	309.3097472	-190.5224113
126	50	medium	loose	5.6	6	1.372672802	310.6215153	-174.7744885
127	1000	medium	normal	4.6	6	4.007815641	316.133944	-203.6742558
128	250	medium	dense	5.7	6	5.356559954	314.2322718	-164.2249295
129	1	medium	loose	5.6	6	4.150253414	311.2534128	-169.4960419
130	1	medium	loose	5.4	6	2.706139104	315.263453	-177.8198011
131	1	medium	normal	5.2	6	2.719270825	308.7281044	-184.7036416
132	1	medium	normal	4.3	6	2.173620847	312.3251164	-222.150018
133	50	medium	normal	4.3	6	1.160034613	303.6222002	-225.5099913
134	1	medium	loose	5.3	6	2.237095892	318.0802746	-181.5608275
135	250	medium	dense	5.6	6	3.430275446	310.1929504	-170.7656735
136	5000	medium	normal	5.6	6	6.935218237	321.0586377	-163.6917018
137	50	medium	loose	5.2	6	1.540755883	316.4045892	-186.4692373
138	50	medium	dense	5.9	6	6.880661388	311.2217244	-156.4795398
139	5000	medium	loose	5.5	6	1.908479699	308.1054916	-176.4856437
140	5000	medium	dense	3.7	6	6.659694921	313.1336119	-245.4393309
141	250	medium	dense	4.2	6	2.440323833	310.307618	-226.2743708
142	1	medium	loose	4.2	6	1.122281217	313.0308474	-229.6186897
143	1	medium	loose	5.7	6	6.035432433	309.7453785	-163.3542221
144	50	medium	normal	4.8	6	0.357437617	306.4360395	-204.7277782
145	1000	medium	dense	5	6	9.707370258	309.3204166	-178.9108898
146	250	medium	dense	4.6	6	1.358065225	311.3890451	-210.182307
147	1	medium	normal	5.4	6	2.11899236	310.2319543	-179.3516431
148	50	medium	normal	5.3	6	2.274339505	311.7283054	-181.9150872
149	250	medium	normal	4.9	6	2.644107803	317.1899709	-194.8723693
150	50	medium	loose	5.7	6	4.021417412	310.0729433	-167.013171
151	250	medium	dense	4.5	6	3.521693717	306.3235262	-210.6876428
152	250	medium	loose	5.5	6	2.882340974	308.0069566	-175.1012087
153	250	medium	dense	4.2	6	5.054274392	303.9699556	-221.3961183
154	50	medium	normal	5.3	6	0.904333691	309.5913566	-185.3224544
155	1	medium	normal	5.2	6	0.999172849	313.2588759	-187.7644638
156	50	medium	dense	5.2	6	1.468100632	312.3156647	-186.9000442
157	5000	medium	normal	5.8	6	3.991346892	291.551439	-162.8616089
158	250	medium	normal	4.9	6	5.176229903	307.6157777	-191.3194686
159	1	medium	dense	4.3	6	0.738471942	306.3432453	-226.2319038
160	5000	medium	normal	5.3	6	3.262349025	311.9440113	-181.0638024
161	5000	medium	normal	5.3	6	1.859557377	320.1104474	-182.6833082
162	1	medium	normal	4.7	6	1.388833546	310.4354589	-205.9836628
163	5000	medium	normal	5.1	6	1.614512388	313.5404495	-190.3753639
164	1	medium	dense	5.4	6	3.004079663	318.4612561	-176.8489436
165	1000	medium	dense	4.4	6	1.420719891	313.7985121	-219.2453048
166	250	medium	loose	5.2	6	1.097503351	311.855773	-187.814894
167	250	medium	dense	4.6	6	5.827954765	314.0973969	-200.1022421
168	1000	medium	loose	4.2	6	1.718730822	316.2611875	-228.2909454
169	250	medium	normal	4.4	6	3.113484523	304.8242645	-216.0411149
170	5000	medium	dense	4.7	6	7.130227013	311.1710732	-194.6272215
171	1	medium	dense	4.9	6	0.714664747	307.4727717	-199.6147037
172	1000	medium	dense	4.2	6	1.396965196	307.5667073	-229.6373299
173	5000	medium	dense	5	6	2.526027118	313.7455381	-192.5066355
174	50	medium	dense	5.2	6	2.705669529	309.8052717	-185.1750892
175	50	medium	loose	5.3	6	1.74658804	314.7992529	-182.8637637
176	1	medium	dense	4.7	6	1.572261826	313.1293988	-205.3725423
177	50	medium	dense	5	6	2.585218801	309.7146044	-192.3270581
178	5000	medium	dense	5.1	6	3.603246343	312.7433323	-187.0596907
179	5000	medium	loose	3.8	6	3.242273587	306.7399276	-248.2610242
180	1000	medium	loose	5.5	6	1.096892725	308.4120078	-178.5100556
1	250	medium	normal	11	7	0.958228621	195.5054959	-88.16494668
2	5000	medium	loose	15.7	7	1.001546674	193.28066	-62.50832801
3	1000	medium	dense	14.6	7	1.538247045	194.7601324	-66.30119499
4	50	medium	loose	14.2	7	2.135609441	192.4777145	-67.88651854
5	1000	medium	dense	13.6	7	5.960426683	191.0839024	-68.28393419
6	50	medium	loose	14.2	7	4.654416403	191.4750501	-66.36297851
7	5000	medium	normal	4.6	7	4.36806006	199.1836396	-205.3057169
8	5000	medium	normal	4.3	7	2.491350198	204.042494	-223.7414274
9	50	medium	normal	8.2	7	2.845508645	228.3935381	-116.0638122
10	5000	medium	dense	13.6	7	4.673669668	184.9638053	-68.86165426
11	1	medium	loose	14.1	7	2.662662164	203.9967429	-68.48957836
12	10	medium	normal	13.8	7	1.106264381	205.9879094	-70.87142383
13	1000	medium	normal	8.8	7	3.513070828	203.9167089	-107.6238339
14	10	medium	loose	13.1	7	2.285019514	207.2648423	-73.76372724
15	50	medium	dense	12.6	7	4.519682247	205.1749479	-74.75630366
16	250	medium	dense	11.5	7	4.190631677	207.0413647	-81.85117177
17	1	medium	loose	13.4	7	1.937302907	206.1337581	-72.31307311
18	10	medium	loose	12.5	7	0.907903872	204.2145036	-78.19049418
19	1000	medium	loose	10.8	7	1.786296563	204.8945375	-89.56652813
20	5000	medium	normal	11.7	7	5.597829619	207.2076883	-79.41418304
21	10	medium	dense	14.5	7	1.570094873	201.8148709	-67.41007941
22	1	medium	normal	10.3	7	1.007218075	202.0910117	-94.68308316
23	1000	medium	loose	13.5	7	1.603881196	205.0614896	-72.16837754
24	1	medium	dense	11.3	7	2.375319768	202.6229956	-85.11701617
25	250	medium	dense	13.5	7	2.734048173	205.8404388	-71.10570169
26	1000	medium	dense	13.7	7	2.959373947	208.2835354	-69.82401963
27	50	medium	loose	12.8	7	1.5040458	203.8855849	-76.17301143
28	50	medium	loose	11.7	7	1.824671231	205.7845934	-82.65869637
29	50	medium	loose	8.8	7	4.952870288	206.7310573	-105.5692939
30	1000	medium	dense	11.2	7	5.266098286	205.769804	-83.482632
31	50	medium	normal	13.7	7	1.77697881	204.5081511	-70.98721123
32	50	medium	loose	13.4	7	0.964312501	205.5402196	-72.94274107
33	5000	medium	dense	8.2	7	1.730994754	209.6564533	-117.6527484
34	50	medium	dense	9	7	1.056710826	212.2458677	-107.3492109
35	1	medium	loose	13.2	7	2.365397239	203.3837905	-73.32999648
36	50	medium	normal	9.8	7	2.566197284	203.6161231	-97.31605952
37	5000	medium	loose	11	7	4.344606868	210.9281703	-85.24150916
38	1000	medium	dense	9	7	4.586253486	210.706392	-103.5129855
39	5000	medium	loose	4.1	7	3.939904496	215.8771286	-230.0203019
40	1	medium	dense	12.8	7	3.281441508	202.6416808	-74.88813817
41	50	medium	dense	13.1	7	1.810922717	204.730836	-74.04969549
42	10	medium	normal	8.3	7	1.521622256	212.328681	-115.4866413
43	1000	medium	dense	8.3	7	4.603778835	208.5811581	-112.1885631
44	50	medium	dense	9	7	4.391891704	208.094716	-103.6546833
45	250	medium	loose	13.4	7	7.584643621	204.1058526	-67.61505172
46	1	medium	dense	13.4	7	2.36681566	203.5584858	-72.15982806
47	250	medium	loose	12.7	7	2.776215218	205.3453952	-75.35291841
48	10	medium	normal	13.2	7	0.848339113	207.5026342	-74.0979196
49	10	medium	loose	8.4	7	1.666698656	204.7866948	-114.1607038
50	10	medium	normal	8.8	7	5.535172627	209.6521218	-105.418489
51	1000	medium	loose	9.4	7	3.054962265	209.6477366	-100.6550944
52	1000	medium	dense	14.6	7	7.066867495	206.9943128	-62.73424219
53	10	medium	loose	13.9	7	3.108485346	204.6239446	-68.77051667
54	50	medium	dense	12	7	0.606097335	202.8885011	-81.89262565
55	50	medium	normal	11.1	7	3.446420909	204.8549923	-85.42537132
56	1000	medium	loose	14.7	7	14.32366824	204.2140551	-57.67681035
57	1000	medium	loose	13.5	7	8.046983033	211.4365782	-67.4522509
58	1	medium	dense	12.4	7	4.495857569	206.0688646	-75.66704246
59	1	medium	normal	12.7	7	0.723947878	203.4334087	-77.32961105
60	10	medium	loose	13.5	7	1.861707974	203.5589552	-72.08919989
61	1	medium	loose	12.3	7	2.01966415	205.9390584	-78.35958088
62	5000	medium	dense	12.8	7	6.450793815	208.4781194	-72.10192691
63	1000	medium	normal	14.3	7	4.518672011	205.1359088	-66.04238205
64	1	medium	dense	10.4	7	0.867758613	206.0504608	-93.30773242
65	1000	medium	normal	13.5	7	2.590710528	205.461494	-71.56307423
66	5000	medium	loose	8.3	7	3.012114082	215.2569327	-114.2268923
67	50	medium	dense	13.4	7	2.136986149	206.2086059	-72.10881946
68	250	medium	loose	9.2	7	3.065705338	201.885046	-103.542247
69	1	medium	dense	9.1	7	3.437096344	204.7915795	-103.97908
70	5000	medium	dense	5.4	7	10.48128794	210.306498	-163.910888
71	1	medium	normal	13.1	7	2.193487281	203.3787602	-73.91889317
72	1	medium	normal	12.5	7	3.420313728	203.0495774	-76.25122524
73	1000	medium	dense	9.5	7	1.852533066	212.2517335	-101.6889444
74	10	medium	loose	11.4	7	1.823428487	203.8937804	-84.63549107
75	5000	medium	dense	10.4	7	4.12979477	207.9510378	-90.60546768
76	250	medium	dense	12.5	7	1.670514196	208.6362522	-77.50565232
77	250	medium	normal	12.6	7	0.910487336	211.2983937	-77.5879541
78	5000	medium	loose	12.4	7	3.330307447	206.3366694	-77.36943342
79	5000	medium	loose	12.1	7	3.252092386	205.8675949	-78.76971457
80	1	medium	loose	14.4	7	1.380842587	203.4973053	-68.00740646
81	250	medium	normal	14	7	3.550464327	203.5081743	-68.44280342
82	5000	medium	dense	7.2	7	3.916246505	210.0398486	-131.9176741
83	10	medium	normal	13.1	7	1.063805665	201.7171467	-74.47834985
84	10	medium	loose	12.7	7	1.827665122	205.6754849	-76.22382759
85	50	medium	dense	14	7	3.228362794	201.1246268	-68.44673458
86	10	medium	normal	7.4	7	39.4655733	236.5617	-78.29277438
87	10	medium	dense	9.6	7	1.761253346	207.1436231	-100.267978
88	10	medium	normal	16.3	7	3.735154488	197.598762	-58.45639972
89	250	medium	loose	16.3	7	9.689448639	195.2164345	-54.76940873
90	1000	medium	loose	4.9	7	8.497734593	200.2106352	-185.4590459
91	10	medium	normal	13.4	7	2.432802668	194.2974248	-71.92557907
92	10	medium	normal	16.7	7	6.840222557	195.9523533	-54.99910603
93	1	medium	loose	12.5	7	2.461854612	197.749555	-76.48538741
94	5000	medium	dense	8.4	7	1.539254703	205.1814561	-114.1399567
95	10	medium	normal	16.4	7	5.963284775	198.8138	-56.48259663
96	250	medium	normal	17.1	7	4.738882396	196.6268177	-55.0315283
97	1000	medium	normal	12.3	7	7.901137997	196.3612766	-73.08859459
98	1000	medium	loose	19.7	7	72.65135407	204.1962181	-13.16529081
99	250	medium	normal	12.1	7	3.081536643	200.7478303	-78.67457672
100	50	medium	normal	16.8	7	3.706148867	195.7612102	-56.96746997
101	1000	medium	loose	6.8	7	3.70686147	203.6739146	-138.4047217
102	50	medium	normal	14.5	7	6.689984743	197.5390772	-63.18706803
103	5000	medium	loose	7.1	7	2.962871187	205.9428651	-134.8246264
104	250	medium	dense	14.8	7	6.418012578	196.7610861	-62.4194674
105	50	medium	dense	15.5	7	1.607209537	197.1372216	-62.79024909
106	50	medium	normal	10.5	7	2.865676204	201.2475312	-90.38420663
107	250	medium	dense	10.5	7	5.33781044	192.0489585	-88.37650656
108	1000	medium	dense	12.8	7	9.616376223	200.2500892	-69.08306902
109	50	medium	loose	15.8	7	2.37065454	197.5109021	-60.89074495
110	1	medium	normal	11.6	7	1.929894922	193.5554771	-83.14536135
111	250	medium	normal	11.6	7	2.204550487	197.0754467	-82.44926346
112	1000	medium	normal	12.9	7	3.061555261	195.7112969	-73.69453535
113	50	medium	normal	10.5	7	0.833367038	198.5780969	-92.1481447
114	250	medium	normal	13	7	3.629449448	195.2854379	-72.77637869
115	50	medium	loose	14.1	7	5.905904293	197.9225396	-65.49485277
116	50	medium	dense	15.7	7	1.776080469	193.7111834	-61.99882945
117	5000	medium	normal	13.8	7	42.69432431	194.2025155	-40.40827108
118	1	medium	normal	10	7	2.051941217	197.2819666	-95.60836244
119	250	medium	normal	12.8	7	1.506512495	196.2314053	-75.37034281
120	1	medium	loose	13.2	7	3.285390134	193.4994183	-72.22850228
121	1	medium	normal	11.5	7	2.127469006	197.0672138	-83.25063185
122	1000	medium	normal	8.1	7	6.564838725	199.1771871	-113.4309796
123	1	medium	normal	13	7	2.820823819	197.2267157	-73.30457227
124	250	medium	dense	13.5	7	5.7265285	195.0519094	-68.63664404
125	250	medium	normal	9.9	7	3.33502286	193.069794	-95.62791033
126	1	medium	normal	11.6	7	2.634289523	200.032332	-82.40373587
127	1000	medium	normal	16.5	7	11.19361673	192.5926231	-53.30004566
128	1000	medium	normal	18.9	7	3.918045709	184.4408174	-49.9443653
129	5000	medium	dense	4.6	7	6.147216418	194.5996908	-199.7280771
130	250	medium	dense	20.5	7	4.066787529	183.5696133	-46.53947123
131	250	medium	normal	14.4	7	0.289772619	184.8983386	-67.85141906
132	1000	medium	normal	17.4	7	7.380851744	182.3185049	-52.65832741
133	250	medium	dense	18.4	7	3.001989773	186.9628269	-52.06887994
134	250	medium	dense	17.7	7	1.138350474	184.7318222	-55.00778257
135	10	medium	normal	14	7	20.55994656	201.594351	-55.95916778
136	5000	medium	normal	7.2	7	1.238686906	192.6792852	-135.431804
137	1	medium	loose	11.5	7	0.443897713	189.7568075	-84.71767291
138	5000	medium	normal	5.6	7	4.079672444	195.8881695	-167.0471064
139	10	medium	loose	16.1	7	0.657688201	185.1471765	-60.74121829
140	250	medium	loose	19	7	3.954495473	183.4127304	-50.15287641
141	5000	medium	normal	4.9	7	7.431226365	193.8553051	-186.9706212
142	250	medium	normal	4.9	7	1.791050742	314.6238884	-197.3598428
143	10	medium	loose	7.5	7	0.919430878	225.2746669	-129.6649407
144	5000	medium	normal	9.4	7	3.221035548	233.8702126	-101.6011242
145	50	medium	dense	8.7	7	1.040841511	228.7301671	-111.7251493
146	5000	medium	loose	6.6	7	3.341750793	236.1640721	-144.3380072
147	5000	medium	loose	3.4	7	10.21080474	225.7794322	-258.1052664
148	1	medium	dense	8.5	7	1.78757804	225.0582058	-113.7870237
149	10	medium	loose	7.8	7	1.416028916	226.9024854	-124.460501
150	250	medium	loose	9.5	7	1.6156013	225.1270223	-102.5069419
151	1	medium	loose	9	7	2.573711377	225.2332231	-107.0026573
152	5000	medium	loose	3.6	7	8.892239243	224.1018646	-250.4327905
153	50	medium	normal	10.1	7	0.321210305	230.4797361	-97.35081948
154	10	medium	dense	9.4	7	0.802452868	230.8445216	-103.8810887
155	1	medium	dense	10.7	7	0.708386589	223.7616463	-91.78527171
156	10	medium	loose	11.3	7	1.163357267	220.2181682	-86.79414474
157	5000	medium	loose	9.3	7	4.166875535	228.3616227	-101.4632926
158	5000	medium	loose	4	7	24.5084434	228.8799391	-183.505399
159	10	medium	dense	8.6	7	3.163229451	220.9319698	-110.8749913
160	10	medium	dense	7.9	7	0.97945128	219.6789435	-122.7142854
161	10	medium	dense	11.6	7	1.226464178	218.4149042	-84.50075756
162	10	medium	normal	8	7	1.901503803	217.0986639	-120.3044499
163	5000	medium	dense	8.5	7	5.313626341	223.4360736	-108.8850646
164	5000	medium	normal	9.3	7	3.288843298	225.0388403	-101.702229
165	250	medium	loose	11.4	7	0.815426054	220.7864669	-85.94128366
166	1000	medium	normal	8.6	7	2.706521524	223.3449021	-110.9458521
167	1000	medium	dense	9.3	7	5.334299032	222.1078788	-100.0969616
168	10	medium	dense	10.7	7	1.185232139	223.5737995	-91.18645789
169	1000	medium	normal	11.4	7	2.450925743	218.7801261	-84.90824986
170	1	medium	dense	11.6	7	3.317604872	219.1227332	-82.34541999
171	1000	medium	loose	11.4	7	2.082386583	207.6339186	-84.58804419
172	250	medium	normal	25.6	7	11.34966673	166.4736136	-34.03107555
173	5000	medium	dense	12	7	11.04206895	182.3743599	-72.45093834
174	1	medium	normal	23	7	5.047627914	175.2632165	-40.85306983
175	50	medium	normal	24.5	7	7.194738462	170.063459	-37.32580438
176	50	medium	loose	15	7	0.805139247	192.8474149	-65.46126734
177	5000	medium	normal	9.8	7	3.329463334	184.3576507	-97.22646363
178	50	medium	dense	14.8	7	2.199133965	191.2131855	-65.50143459
179	50	medium	normal	10.2	7	4.519913682	191.7653121	-91.29758361
180	50	medium	dense	16	7	3.748883287	190.7949545	-59.57335355
181	10	medium	dense	16.8	7	1.834221991	192.1253242	-57.87444888
182	250	medium	dense	11.8	7	7.340892002	198.0461004	-76.94697847
183	5000	medium	normal	4	7	8.506454644	230.9900672	-225.6670123
184	10	medium	dense	10.9	7	3.686068807	201.6527226	-86.61978561
185	1	medium	loose	14	7	1.379881176	188.5293338	-69.34967616
186	1	medium	dense	10.7	7	1.87033628	191.3991137	-89.41832575
187	250	medium	loose	18.8	7	4.111451416	188.8959548	-50.67793149
188	10	medium	dense	13.4	7	25.64594538	218.2317897	-54.4102293
189	1	medium	normal	10.7	7	0.535920796	195.5469904	-90.60252936
190	250	medium	dense	10.8	7	3.282887995	215.5059833	-88.01253152
191	250	medium	dense	11	7	22.25082707	214.2979628	-69.34267946
192	1	medium	dense	13.1	7	0.633588676	209.3427832	-74.87974403
193	250	medium	loose	7.2	7	1.390256455	235.6334205	-134.7304073
194	50	medium	loose	7.6	7	0.751499441	239.8788148	-128.4441568
195	10	medium	dense	10.3	7	0.79445942	220.9748291	-94.99507311
196	50	medium	loose	7.3	7	2.249965611	234.320702	-131.0060969
197	250	medium	loose	12.1	7	2.374353935	212.8271867	-79.84336674
198	10	medium	dense	5.7	7	3.038417201	267.0015657	-166.347106
199	1000	medium	loose	4.2	7	6.236075449	288.7033942	-218.5364535
200	1000	medium	dense	11.7	7	5.652903612	213.1265269	-79.98030389
201	5000	medium	normal	8	7	1.692904415	210.4618507	-120.0273163
202	1000	medium	dense	7.3	7	3.335127638	263.4393816	-131.4970871
203	50	medium	loose	7.3	7	3.978151617	243.5424231	-128.8186819
204	1000	medium	normal	14.2	7	15.72837368	210.7870441	-58.31017878
205	1	medium	dense	15.6	7	1.446252872	196.0120826	-62.48732421
206	50	medium	normal	12.1	7	5.884263421	187.500308	-76.36653516
207	250	medium	loose	9.8	7	2.767928232	231.3749525	-97.82924497
208	250	medium	loose	7.2	7	2.32969017	223.6609805	-132.320834
209	10	medium	loose	10.3	7	2.496130656	220.0497713	-93.7202227
210	1000	medium	loose	5.4	7	1.578231368	315.424637	-179.7949654
211	1	medium	loose	9.9	7	3.19587284	221.0280969	-96.42826044
212	1000	medium	loose	5.9	7	4.065783865	289.3228494	-160.8861922
213	5000	medium	dense	5.9	7	8.134361632	302.8598861	-154.6129937
214	1	medium	loose	11.6	7	3.128739479	203.9401374	-82.10814865
215	5000	medium	dense	7.6	7	3.687399403	227.4775424	-123.7577037
216	1	medium	normal	8.4	7	3.354459934	225.6559645	-113.0733736
1	10	medium	loose	7.3	8	3.769279322	262.8573245	-130.1219212
2	1000	medium	loose	8.1	8	2.729556962	235.8725976	-118.7875242
3	50	medium	dense	13	8	3.034960919	207.1459857	-73.98951403
4	250	medium	normal	7.9	8	4.203254494	245.9729714	-119.8066577
5	250	medium	normal	12.8	8	3.407490855	207.6202236	-74.64809145
6	1	medium	loose	17.6	8	3.378309171	179.5752509	-53.94131323
7	1	medium	loose	10.2	8	1.041222038	227.8364028	-95.87782984
8	1000	medium	dense	13.7	8	0.430054392	185.0360971	-71.27088206
9	1	medium	loose	17.3	8	6.11465956	188.9235462	-53.28760954
10	5000	medium	loose	14.1	8	5.371304817	196.2988825	-66.09944597
11	1	medium	dense	10.2	8	1.746398689	212.3983174	-94.96030615
12	5000	medium	loose	12.3	8	2.463082096	167.9152316	-78.51878459
13	5000	medium	loose	10.2	8	11.81794038	164.350449	-85.10958266
14	5000	medium	dense	8	8	23.1253356	188.2699566	-94.44067812
15	250	medium	loose	18.7	8	0.877938318	168.3866027	-51.64109792
16	10	medium	normal	11.1	8	2.962553704	216.2249249	-86.58584805
17	10	medium	loose	9	8	0.427065381	234.673536	-109.0707952
18	50	medium	dense	8.9	8	3.156170461	240.7595016	-107.4783188
19	1	medium	normal	11.1	8	1.632491975	224.1590577	-87.66305052
20	10	medium	loose	8.9	8	1.456102332	217.0748419	-107.7434464
21	10	medium	loose	10	8	0.375287751	215.4759911	-97.85023949
22	10	medium	dense	6	8	4.212447299	264.9405709	-157.2090326
23	10	medium	normal	13.1	8	5.067474183	213.2181419	-71.91790277
24	10	medium	dense	14	8	4.127110738	201.1655623	-67.23161571
25	50	medium	loose	8.4	8	4.46071628	239.6700889	-112.4939715
26	5000	medium	loose	9	8	2.500473403	233.0319559	-107.0090667
27	10	medium	loose	10.3	8	0.421148964	226.7274395	-95.29984243
28	10	medium	loose	9.9	8	2.576048012	217.597589	-97.08966077
29	250	medium	loose	12.2	8	1.315453724	214.8120584	-80.01248669
30	1000	medium	loose	14.8	8	1.941019188	171.766017	-64.68402282
31	50	medium	loose	9.4	8	1.987305482	219.2873273	-102.7058837
32	1	medium	dense	6.7	8	1.996190161	282.0377971	-145.4070285
33	250	medium	dense	11.2	8	0.602086082	212.1483083	-86.94810135
34	250	medium	dense	6.4	8	3.682540373	289.533574	-148.0622391
35	1000	medium	loose	7.1	8	4.488056895	271.8292959	-132.3676424
36	1000	medium	normal	10	8	2.619639433	235.9647558	-96.69006022
37	10	medium	normal	11.4	8	0.518556707	220.4537197	-86.7779791
38	5000	medium	loose	16.1	8	3.15542628	197.706748	-59.27854403
39	50	medium	normal	14.4	8	3.380400013	201.7028027	-66.03802015
40	1	medium	normal	11.8	8	69.3625301	220.5833221	-24.31358541
41	5000	medium	normal	19.2	8	1.576529305	170.5871476	-50.4897836
42	1	medium	dense	14.8	8	1.812443632	196.549941	-65.3481224
43	5000	medium	dense	8	8	7.245265836	165.5922059	-114.8939372
44	5000	medium	normal	16	8	4.656860498	177.441117	-58.83551648
45	50	medium	normal	14.7	8	1.667231634	201.8312917	-66.41777364
46	250	medium	loose	16.9	8	1.530760886	191.7199553	-57.5715015
47	5000	medium	dense	6.3	8	15.16144851	170.3343271	-132.9016429
48	1000	medium	loose	15.4	8	2.31629374	181.7261548	-61.95822027
49	250	medium	loose	9.5	8	0.752768178	234.020691	-102.877017
50	50	medium	dense	10	8	0.949672996	215.1846491	-97.88013416
51	1000	medium	dense	9.4	8	1.212175441	229.6014067	-103.820558
52	1000	medium	loose	15.1	8	0.6324666	199.0383292	-65.19513647
53	5000	medium	loose	10.9	8	2.25362397	206.3200767	-88.04330491
54	5000	medium	normal	12.2	8	2.171272461	193.9595755	-78.25300804
55	50	medium	loose	11.5	8	0.649230685	211.0786647	-84.85519353
56	50	medium	dense	12.7	8	1.14533711	210.8312551	-77.25225295
57	50	medium	dense	6.8	8	5.508815212	232.9418027	-136.2754977
58	10	medium	loose	14.2	8	2.818741943	201.7876788	-67.62686325
59	10	medium	loose	16.2	8	2.512981366	190.2890339	-59.2223435
60	1	medium	normal	14.5	8	0.552797288	202.4823005	-67.33342344
61	5000	medium	loose	6.5	8	13.22266891	219.3033162	-132.2298405
62	50	medium	normal	7.8	8	0.547089792	245.9664413	-125.2327992
63	250	medium	loose	15.1	8	2.952973098	187.9937694	-62.95780383
64	10	medium	normal	11.4	8	1.614396918	219.3712876	-84.85207721
65	10	medium	loose	10.3	8	0.908124748	218.9096541	-94.25264437
66	50	medium	loose	11.3	8	1.104228233	208.5338167	-86.4076979
67	1	medium	loose	8.8	8	0.553806103	247.3050926	-112.1834525
68	5000	medium	normal	8.8	8	2.163991638	233.3679113	-109.7374913
69	5000	medium	normal	3.8	8	8.040684968	171.9134882	-236.7490394
70	10	medium	dense	15.2	8	3.75408407	183.1916168	-61.94563985
71	50	medium	normal	9.5	8	1.352386446	223.9384032	-102.0093452
72	5000	medium	dense	3.3	8	0.557177853	233.289374	-296.8849754
73	10	medium	normal	8.9	8	1.212389793	215.8366338	-108.4167566
74	5000	medium	dense	10	8	9.54400179	186.4086999	-89.66252427
75	1000	medium	dense	10.3	8	3.723576993	227.0397364	-92.90456928
76	5000	medium	normal	8.8	8	1.39403703	235.489922	-110.9982582
77	1000	medium	normal	7.6	8	0.888470151	251.2099262	-127.9158984
78	1	medium	normal	13.6	8	6.328259814	182.9217479	-67.39031342
79	1	medium	normal	15.1	8	0.643265027	184.1789055	-64.3029524
80	1	medium	normal	16.9	8	3.34866308	179.2928494	-56.06252868
81	1	medium	loose	16.2	8	0.778500103	183.8952289	-60.26078568
82	1	medium	loose	9.7	8	1.605966632	222.3343663	-99.23911486
83	5000	medium	loose	12.5	8	1.056634828	167.8900257	-77.90818443
84	10	medium	dense	12.2	8	0.954064897	201.4771734	-80.11308236
85	5000	medium	dense	10.1	8	1.245330803	212.149819	-96.39046177
86	1	medium	loose	11.4	8	3.393502563	206.7211743	-83.05853952
87	250	medium	normal	8.9	8	3.161192732	219.141411	-106.4387582
88	5000	medium	dense	15.2	8	4.491424211	186.3107598	-61.76387616
89	50	medium	loose	6.6	8	1.743317814	238.9811341	-145.7754869
90	1000	medium	normal	16.2	8	1.049517608	197.1218589	-60.34448047
91	10	medium	normal	10.6	8	1.5715724	211.0849181	-91.48604418
92	5000	medium	normal	8.4	8	26.0705372	216.2223734	-86.37462014
93	10	medium	dense	10.6	8	2.049663175	220.451286	-91.0857063
94	1000	medium	dense	11.8	8	3.867168309	188.2158022	-79.2725107
95	10	medium	normal	12.3	8	2.980043169	207.3610465	-77.02020475
96	1000	medium	normal	13.5	8	0.427880789	208.372826	-73.04927319
97	250	medium	dense	10.3	8	4.047806989	225.8730607	-92.46899376
98	50	medium	normal	7.4	8	4.093096272	264.8672838	-128.7514844
99	50	medium	normal	15.1	8	1.323082243	190.6098501	-64.1407864
100	50	medium	normal	11.4	8	1.919336693	216.6838033	-85.10835248
101	10	medium	loose	11.5	8	2.536220419	219.1324557	-83.93280193
102	5000	medium	dense	14.3	8	4.966414498	182.9237924	-64.79380482
103	1	medium	normal	7.9	8	1.767880202	259.9344476	-122.1268247
104	1000	medium	dense	8.2	8	1.098401698	216.9233716	-118.5669671
105	10	medium	normal	11.2	8	2.334100071	218.5819279	-85.88569637
106	50	medium	dense	10.9	8	1.348450794	208.7927005	-88.42576393
107	50	medium	normal	13.2	8	0.800076575	199.885136	-74.18275784
108	250	medium	normal	7.2	8	0.390906395	269.8196894	-137.2717418
109	50	medium	loose	13	8	0.573454539	199.9631872	-75.31822489
110	250	medium	normal	8	8	1.590320295	251.3678554	-121.9044217
111	5000	medium	dense	9.1	8	2.277495993	178.8350202	-106.2751234
112	250	medium	normal	10.1	8	0.637488651	202.2875962	-95.92235845
113	250	medium	normal	14	8	1.25106957	205.4541132	-70.02921083
114	50	medium	loose	7	8	0.422930266	274.7405397	-141.2880708
115	1	medium	normal	10.9	8	1.151287593	207.7374402	-89.30242037
116	50	medium	normal	13.8	8	4.081852293	198.9246541	-68.75309446
117	50	medium	normal	11.6	8	0.599819515	209.8689716	-84.45836253
118	1000	medium	normal	10.3	8	0.497893653	230.1326286	-95.49930664
119	10	medium	normal	12.4	8	0.168299919	206.4933944	-79.3742768
120	1	medium	loose	12.8	8	1.419179513	212.5412801	-76.57186379
121	50	medium	dense	7.2	8	0.970715988	271.7220788	-136.5954816
122	1000	medium	loose	7.4	8	4.256144518	259.560275	-128.3013152
123	1	medium	dense	5.7	8	0.501630382	288.876872	-170.7104391
124	5000	medium	normal	8.8	8	1.163969196	248.6193479	-111.5882466
125	250	medium	dense	8.9	8	4.068139773	238.5954046	-106.0874557
126	1000	medium	loose	12.1	8	1.956845482	199.8763952	-79.46118369
127	1000	medium	normal	6.1	8	10.93559989	276.9334908	-144.805806
128	1	medium	normal	15.1	8	0.710710258	199.5463467	-65.05493959
129	5000	medium	loose	13	8	1.369583225	179.6967542	-74.99571886
130	1000	medium	loose	9.6	8	1.036639402	233.2833072	-102.4594267
131	250	medium	loose	13.3	8	0.598348227	201.9208333	-73.85016528
132	1000	medium	normal	13.5	8	1.042134507	192.611537	-72.04289516
133	5000	medium	normal	8.9	8	3.124066581	227.0942396	-107.7250166
134	10	medium	loose	13.7	8	1.203218605	201.8238115	-71.18664574
135	1000	medium	normal	12	8	1.130241886	193.3687471	-80.8312152
136	1000	medium	dense	9.4	8	2.405277539	236.2703026	-102.56479
137	5000	medium	normal	3.4	8	8.729860995	193.6606374	-262.0428422
138	250	medium	normal	15.5	8	1.054607818	185.1614025	-62.44013436
139	10	medium	dense	23.7	8	1.852349492	176.0189175	-40.84238886
140	1000	medium	normal	12	8	0.731852458	193.6483183	-81.29652534
141	10	medium	normal	7.8	8	0.706629323	233.4044941	-124.8720441
142	10	medium	normal	9.9	8	0.291286062	211.682299	-98.88562344
143	10	medium	normal	17	8	7.258661937	181.8054385	-53.52470082
144	250	medium	loose	6.6	8	1.320108711	268.2838648	-147.8228802
145	10	medium	dense	10.7	8	1.314685139	212.1281437	-90.56445354
146	1000	medium	normal	6.7	8	0.118179694	279.0139966	-147.3144648
147	50	medium	loose	6.3	8	1.684914019	269.2413379	-154.1254921
148	1000	medium	loose	6.3	8	1.870895136	262.3933505	-153.7722687
149	5000	medium	normal	11.2	8	1.713895297	211.4005007	-86.21416037
150	1	medium	normal	19.4	8	68.02375844	238.2399631	-15.97058009
151	1	medium	dense	18.6	8	1.983046283	260.0312036	-51.38186575
152	10	medium	dense	7	8	0.946341233	272.3159151	-139.9657648
153	1	medium	dense	8.9	8	0.191562053	245.6720875	-111.4599558
154	50	medium	dense	8.9	8	2.32979492	217.6950671	-107.8994733
155	5000	medium	normal	10.2	8	3.414305905	203.7600314	-92.07204965
156	1	medium	dense	13.7	8	3.037724081	205.374455	-69.58020959
157	50	medium	loose	10.8	8	0.929818423	224.7796349	-90.95090063
158	50	medium	normal	15.8	8	1.010277438	188.2050302	-61.49022561
159	50	medium	dense	14	8	0.493697577	205.3268328	-70.59880587
160	10	medium	dense	12.9	8	0.846600938	209.8850901	-75.9970224
161	1	medium	dense	11	8	0.143868226	224.7250283	-90.23435417
162	10	medium	dense	8.4	8	1.877891227	213.1973911	-114.2152941
163	250	medium	dense	9.6	8	3.167934804	208.7874597	-98.49637367
164	1	medium	loose	12.5	8	1.057485035	213.4001884	-78.46382492
165	1000	medium	dense	12.3	8	1.317589014	206.6562644	-79.61002424
166	5000	medium	loose	9	8	0.832347049	206.4652049	-108.5569123
167	50	medium	dense	13	8	1.198937032	206.5869575	-75.08676781
168	1000	medium	normal	13.7	8	3.594248863	195.9874182	-69.23230938
169	1	medium	dense	9	8	0.772908093	241.0429824	-108.8941532
170	1	medium	loose	12.1	8	0.357099151	216.1468024	-81.74534272
171	250	medium	loose	12.1	8	0.681645884	211.5742658	-81.01147879
172	1	medium	dense	9.9	8	0.496083713	230.8487889	-99.76494704
173	250	medium	dense	9.8	8	1.449948763	231.7470346	-99.19438801
174	10	medium	loose	10.3	8	1.867688124	212.3979271	-93.63685298
175	10	medium	dense	7.2	8	3.899717015	244.5752452	-131.2889906
176	250	medium	dense	9	8	2.289924584	241.3405083	-107.7878478
177	1	medium	loose	15.1	8	34.11878536	205.0310936	-42.81118835
178	250	medium	loose	6.3	8	1.026743809	272.3050978	-154.1022062
179	1	medium	loose	6.5	8	4.381050811	286.6672979	-145.7429132
180	250	medium	dense	9.8	8	5.457184257	208.0410637	-94.83126512
181	250	medium	loose	11	8	30.51728739	220.366982	-61.40701417
182	5000	medium	dense	3	8	21.01947195	234.5640477	-254.6857601
183	50	medium	dense	11.1	8	0.766200039	220.8765265	-88.16244074
184	5000	medium	loose	3.9	8	12.24406081	228.2308044	-221.0425678
185	50	medium	loose	11	8	1.193703858	215.7304585	-88.81944559
186	1000	medium	loose	8.6	8	3.521854882	236.0190078	-110.5880056
187	5000	medium	dense	7.4	8	5.239631094	214.4565092	-126.1365916
188	250	medium	dense	12.5	8	0.562013612	212.0060559	-78.84887602
189	1	medium	dense	13.5	8	0.417248595	194.7436935	-72.22540368
190	250	medium	dense	7.7	8	0.913779974	262.5563286	-126.864719
191	50	medium	normal	7.7	8	1.826237545	253.2277174	-125.8225077
192	1000	medium	loose	9.2	8	2.21715515	246.1304803	-105.3939264
193	1000	medium	dense	13.5	8	3.598276333	195.1805507	-70.07226293
194	1000	medium	dense	13.3	8	2.5066932	201.7755796	-71.77208311
195	1000	medium	dense	11.1	8	2.587884429	208.0931491	-85.96878988
196	250	medium	dense	10.4	8	4.103508992	235.8134255	-91.06727001
197	1000	medium	loose	13.1	8	1.068928665	212.2504298	-74.63205808
198	50	medium	loose	11.9	8	1.337460242	215.9362579	-81.51289445
199	250	medium	normal	10.6	8	1.57989787	227.7734746	-91.36542213
200	250	medium	normal	8.3	8	0.6799543	248.8745032	-117.8616743
201	50	medium	loose	13.5	8	6.480387353	199.2592251	-67.9077931
202	250	medium	dense	7.5	8	1.26700071	253.1867243	-129.0678576
203	1000	medium	dense	7.6	8	5.108026136	311.9486857	-123.3889133
204	250	medium	normal	8.6	8	1.907666926	226.2571815	-111.4335202
205	250	medium	loose	16.9	8	1.919686196	182.5813693	-56.90760331
206	250	medium	loose	11.2	8	0.267220022	221.1462712	-88.18793784
207	250	medium	normal	8.6	8	4.500781954	229.9222982	-109.7018406
208	1	medium	dense	9.4	8	0.851882556	227.696673	-103.3810815
209	5000	medium	loose	8.2	8	53.97850396	177.1776068	-53.57935879
210	5000	medium	dense	23.5	8	5.777493859	205.4316843	-39.60246097
211	1000	medium	dense	13.1	8	0.674027922	207.7745414	-74.63457866
212	1	medium	normal	10.4	8	1.244017765	213.4132435	-93.06915014
213	1000	medium	normal	9.4	8	12.06270462	251.7955479	-92.84140377
214	50	medium	dense	7.8	8	3.841800366	250.9141303	-121.608534
215	10	medium	dense	12.9	8	0.663424495	199.5089497	-75.82175714
216	1	medium	normal	27.5	8	174.0761796	189.1681494	27.38938933
1	1000	medium	normal	5.4	9	6.898139604	247.381542	-168.7161808
2	250	medium	loose	8.4	9	1.30168583	245.350844	-116.4342056
3	1000	medium	loose	4.9	9	9.543290261	241.7040662	-182.2908688
4	1	medium	loose	5.7	9	3.706579286	242.0039513	-166.5568154
5	1000	medium	dense	3.4	9	10.75853038	232.6637097	-259.9405954
6	5000	medium	dense	6.9	9	13.35739623	247.3552705	-122.076601
7	1	medium	loose	8	9	3.187480196	247.7331403	-118.5213696
8	5000	medium	normal	5.8	9	8.650410626	251.0914623	-154.1393418
9	250	medium	normal	8.7	9	1.693749748	245.1029852	-111.6374952
10	1000	medium	normal	3.9	9	7.33688074	245.9492045	-234.3371919
11	1	medium	loose	8.5	9	2.603108682	247.6316131	-113.7395672
12	1	medium	dense	12.1	9	7.050662234	216.1667124	-75.82186089
13	250	medium	normal	7.1	9	4.667034052	238.1249772	-132.5669238
14	1	medium	loose	7.9	9	1.76212934	243.6846103	-121.5451795
15	50	medium	normal	8.8	9	4.202539927	238.72942	-108.1172522
16	250	medium	normal	8.1	9	0.98233787	245.1215032	-119.9783739
17	50	medium	dense	9	9	2.544360037	244.0907841	-106.7503888
18	50	medium	dense	8.9	9	0.941230413	239.8556915	-109.5495429
19	50	medium	normal	8.9	9	2.749480133	239.3810898	-108.5143032
20	1000	medium	loose	3.9	9	3.644744847	244.1570773	-243.158321
21	50	medium	loose	6.7	9	4.19187361	238.3589346	-140.8947005
22	5000	medium	normal	4.3	9	8.217857446	231.9304086	-210.662843
23	5000	medium	loose	7.5	9	4.842052561	242.0003999	-125.2839393
24	1000	medium	loose	7.9	9	2.594190818	217.9454056	-121.9742246
25	50	medium	loose	10.7	9	1.657036801	209.8348648	-89.97321611
26	250	medium	loose	8.4	9	1.631719709	251.1642148	-115.5058405
27	5000	medium	dense	3.7	9	4.994277726	236.6889932	-252.3526404
28	50	medium	loose	10.1	9	3.287632519	233.6126965	-94.84967933
29	1000	medium	dense	4.1	9	3.63245289	239.7214811	-231.1642467
30	1	medium	normal	8.9	9	2.745345304	238.1398919	-108.5399935
31	1	medium	dense	8.6	9	1.146687442	241.2762	-112.5201248
32	5000	medium	dense	7.1	9	6.784484726	240.0266449	-128.6121692
33	250	medium	dense	8.5	9	0.453724586	241.346382	-115.3154669
34	1	medium	normal	7.5	9	2.188326758	238.0822927	-129.45878
35	1000	medium	normal	3.2	9	7.210696499	218.9023338	-283.5733116
36	5000	medium	dense	8.3	9	5.216678829	238.2737355	-113.260897
37	50	medium	loose	3.4	9	4.761502389	242.8751715	-272.6659636
38	250	medium	dense	10.3	9	1.627639165	207.5691586	-93.38169679
39	1000	medium	loose	8.5	9	3.677321988	209.4770298	-111.8901873
40	1000	medium	dense	7.9	9	5.094840527	189.4657137	-117.689106
41	5000	medium	normal	12	9	2.135468801	181.2830988	-80.46197713
42	1000	medium	dense	10.3	9	2.237785343	185.229025	-94.21205091
43	1000	medium	loose	4.2	9	3.931660591	226.118258	-225.3909241
44	250	medium	normal	10.6	9	1.389463969	211.0967678	-91.97403424
45	250	medium	normal	8.3	9	7.285060672	236.3100057	-110.33221
46	250	medium	dense	11.4	9	6.320166502	223.8783479	-81.12345312
47	5000	medium	normal	12	9	1.52403084	172.544429	-79.77624278
48	1000	medium	loose	13.2	9	3.425423477	171.8810699	-72.08450069
49	50	medium	loose	13.6	9	1.195528958	160.9516677	-71.09492679
50	250	medium	normal	9.1	9	1.26865677	177.5523221	-106.4267589
51	5000	medium	loose	7.2	9	3.153503924	235.9139308	-132.9020489
52	1000	medium	normal	4.3	9	5.648153769	239.4448415	-216.5284574
53	1	medium	loose	9.3	9	0.556726145	212.5392501	-106.2326999
54	5000	medium	loose	8	9	6.927062509	213.1064997	-114.2669525
55	5000	medium	loose	9.2	9	2.741493571	213.3740918	-104.1089695
56	250	medium	normal	12.6	9	1.204819991	213.6962431	-77.34273049
57	5000	medium	loose	9.9	9	30.60412814	212.5331944	-68.14079614
58	250	medium	dense	9.6	9	1.154151901	213.5641321	-101.1568983
59	50	medium	normal	10	9	3.02365375	214.2586085	-95.58175407
60	250	medium	loose	11.2	9	1.375046603	215.2004067	-86.02682704
61	1	medium	loose	12.2	9	0.828329313	212.9594157	-79.78525819
62	250	medium	dense	12.5	9	1.468826528	213.8012409	-77.51722143
63	1	medium	normal	12.2	9	1.901208061	213.2495012	-79.00805611
64	1000	medium	loose	7.6	9	3.701035125	217.9905469	-124.1869027
65	5000	medium	dense	8.4	9	6.886670966	214.262925	-110.0707201
66	1	medium	dense	13.3	9	1.084344641	210.2312607	-73.70336909
67	1000	medium	loose	7.3	9	1.713316667	214.8280065	-133.4472927
68	50	medium	loose	11.5	9	1.909406966	210.3712101	-83.78445827
69	1	medium	dense	11.5	9	2.19289357	212.4034544	-84.43659966
70	50	medium	normal	12.2	9	2.735695762	213.978579	-78.69324004
71	250	medium	loose	11.2	9	1.544255808	213.0253771	-86.13219507
72	50	medium	normal	12.4	9	1.60925173	215.6135538	-78.15245742
73	250	medium	dense	10.3	9	2.294163937	214.5342798	-92.64308304
74	1	medium	dense	10.5	9	2.590787411	214.7671058	-91.77652925
75	250	medium	loose	8.7	9	1.450484747	216.5088201	-111.462133
76	250	medium	normal	7.7	9	1.966098929	213.0425902	-125.6816212
77	1	medium	loose	11.6	9	1.863877638	212.5382765	-83.22349122
78	1000	medium	dense	4.7	9	5.950137309	217.9378975	-198.5741291
79	1000	medium	dense	5.9	9	5.385154872	217.4573413	-159.0811417
80	50	medium	dense	12.8	9	2.159760183	210.1672279	-75.9698337
81	5000	medium	loose	9.5	9	1.804214887	212.8757689	-102.5960874
82	5000	medium	dense	4.8	9	6.330087361	216.4883821	-191.5633901
83	5000	medium	normal	7.2	9	3.393270104	215.2019221	-131.3473259
84	50	medium	loose	11.3	9	2.627210574	212.1885755	-84.64423439
85	1	medium	loose	12.6	9	1.291497108	210.7867485	-77.1932684
86	50	medium	dense	11	9	3.046867204	213.1535408	-87.40893179
87	1000	medium	normal	6.9	9	1.998238724	213.7774866	-140.9684561
88	250	medium	loose	12.3	9	2.617060699	211.5791551	-77.90464832
89	50	medium	dense	13.1	9	1.460513108	212.3473928	-74.37237416
90	1000	medium	dense	9.2	9	1.934768526	218.7007701	-104.1190478
91	250	medium	normal	9.7	9	1.012955483	210.7059816	-100.2860914
92	5000	medium	dense	7.8	9	4.907071326	209.9046094	-120.0474567
93	250	medium	loose	9.4	9	1.315271318	212.7352086	-103.3612436
94	1	medium	normal	8.7	9	1.205698553	214.1997357	-112.4869683
95	50	medium	dense	12.1	9	2.926061961	214.8002231	-79.00203689
96	1000	medium	loose	7.4	9	2.50765189	220.619958	-128.5982172
97	1000	medium	normal	8.3	9	2.000466196	213.8199293	-115.5642822
98	1000	medium	normal	4.5	9	10.34148529	224.0289279	-196.0093562
99	250	medium	dense	10.9	9	3.149879287	209.6805449	-87.24528908
100	1000	medium	normal	3.8	9	4.326046694	220.8909538	-245.6042648
101	250	medium	dense	11.5	9	3.705602431	214.7352542	-82.23469269
102	1	medium	dense	5	9	3.690855998	211.6943992	-191.0463927
103	250	medium	dense	12.9	9	1.203842004	210.6056896	-75.50244349
104	1	medium	loose	8.2	9	1.45426992	213.3541906	-119.2448643
105	250	medium	loose	12.7	9	0.799065704	214.2264003	-77.14036041
106	5000	medium	loose	7.8	9	6.960034267	214.4522772	-117.4519831
107	50	medium	loose	9.8	9	1.625439325	193.9097172	-99.50197262
108	1000	medium	dense	8.8	9	3.154177389	204.0558784	-107.6527736
109	1000	medium	normal	15.9	9	3.641340841	175.754552	-60.17416829
110	1000	medium	normal	10.1	9	1.132313561	201.9801492	-96.38212333
111	50	medium	normal	7.8	9	2.26496651	221.6140573	-124.1566635
112	50	medium	dense	10	9	2.855053758	223.3283175	-96.48360749
113	5000	medium	normal	12.6	9	0.947617518	194.4335917	-77.37012311
114	5000	medium	normal	6.4	9	6.034033891	226.4727482	-144.4093341
115	5000	medium	normal	12.8	9	3.75649672	179.7995473	-73.14940494
116	1000	medium	loose	9.3	9	7.646516386	218.3609172	-97.74354946
117	5000	medium	loose	9.9	9	4.949197107	221.6960444	-94.85275234
118	5000	medium	loose	8.6	9	2.30480997	226.9150572	-111.4042367
119	50	medium	normal	12.4	9	2.141337998	206.5073842	-78.3892169
120	5000	medium	dense	8	9	4.094832109	219.4189638	-119.0340929
121	50	medium	loose	5.3	9	3.8030919	224.4782183	-178.1173203
122	1	medium	dense	9.4	9	2.155730967	220.4418345	-103.4052628
123	5000	medium	normal	8.8	9	4.474797873	221.321053	-107.3881251
124	1	medium	normal	23.8	9	1.707068449	198.3771922	-40.82104836
125	1	medium	loose	13.6	9	1.053945852	181.9313846	-72.02423614
126	1	medium	dense	4.5	9	55.10729732	231.5870205	-97.77212336
127	1	medium	dense	17.1	9	1.464454854	193.7966904	-56.89156815
128	5000	medium	dense	5	9	6.471364462	197.438659	-183.0413381
129	50	medium	normal	10.4	9	0.740748945	195.2373915	-94.73335578
130	1000	medium	loose	4.4	9	8.307241961	201.3921651	-205.5684928
131	1	medium	dense	29.9	9	53.66695238	175.2984037	-14.84441676
132	1	medium	normal	14.2	9	2.83849477	194.055139	-67.20615671
133	1	medium	normal	6.7	9	3.399136943	207.4126649	-142.9358002
134	250	medium	loose	10.8	9	1.993604785	202.9819619	-90.27077379
135	1000	medium	normal	4.4	9	10.28434111	208.4833063	-202.2738941
136	1	medium	normal	4	9	5.801748443	204.8175177	-231.9316722
137	5000	medium	normal	10.5	9	2.25242092	177.1317506	-92.24411238
138	5000	medium	normal	7.4	9	5.68227648	174.3391797	-124.8795408
139	5000	medium	loose	12.5	9	6.785471612	161.6945743	-73.04510848
140	50	medium	normal	15.4	9	2.222256702	188.5525728	-62.75599973
141	250	medium	dense	11	9	5.313421426	209.7890432	-85.41193243
142	50	medium	dense	9.6	9	1.736160707	219.6397361	-101.3616272
143	250	medium	loose	11.8	9	2.499435812	218.6125823	-81.44321397
144	50	medium	dense	10.8	9	1.717520014	220.6078296	-89.1730767
145	50	medium	dense	8.5	9	3.211695035	223.4254787	-111.9737393
146	1	medium	normal	10.2	9	3.909858565	219.1325616	-92.69840038
147	5000	medium	loose	7.4	9	1.665898856	222.1201854	-129.1840895
148	1	medium	loose	9.1	9	2.704105212	217.3013552	-106.3487692
149	50	medium	normal	6.5	9	5.064598108	217.575649	-143.1219682
150	250	medium	dense	10.4	9	0.094015105	217.5469247	-94.98770501
151	1	medium	normal	10.1	9	2.109584246	215.7928907	-95.15852851
152	50	medium	dense	11.6	9	3.042840464	214.9213576	-82.58953035
153	1	medium	dense	8.3	9	2.433880993	219.4358454	-114.6668033
154	1000	medium	dense	4.5	9	5.036611361	221.9092031	-208.8860077
155	1	medium	loose	10.1	9	1.822959407	218.8087229	-96.36334107
156	50	medium	loose	9.4	9	0.909752164	215.1055013	-104.336252
157	250	medium	loose	6.1	9	3.622751026	224.1453887	-154.7006916
158	1000	medium	normal	6	9	5.799129331	217.2817168	-154.4935578
159	1	medium	normal	11.7	9	1.832185356	217.7493815	-82.78913224
160	5000	medium	normal	7.6	9	7.021731197	216.5431426	-119.8573484
161	1000	medium	dense	5.7	9	11.31167446	219.3416742	-152.4477831
162	50	medium	loose	8.5	9	0.614936785	217.2601199	-115.0790195
163	5000	medium	dense	3.8	9	1.778326742	209.9353994	-253.3213176
164	1000	medium	dense	3.6	9	6.930850597	210.3213798	-255.2253546
165	50	medium	dense	10.6	9	2.968428751	218.9941634	-89.86759656
166	1	medium	dense	6.9	9	2.650101887	219.3149326	-138.8007282
167	250	medium	normal	10.5	9	4.837108975	213.4920316	-89.55582717
168	1000	medium	dense	5.5	9	5.012406707	222.1925666	-170.6497647
169	50	medium	normal	11.9	9	1.713581022	214.2403388	-81.99544459
170	1000	medium	loose	5.9	9	4.314545283	213.9061498	-160.9435417
171	250	medium	dense	11.1	9	2.907253854	214.4307435	-86.82614175
172	1	medium	normal	9.7	9	1.853819301	217.5569208	-100.2056863
173	50	medium	loose	6.2	9	0.630778884	222.9912556	-157.7459624
174	250	medium	normal	6.4	9	2.614501673	213.9970576	-150.2412419
175	5000	medium	dense	8.2	9	7.199198011	221.264495	-110.3780306
176	50	medium	normal	11.9	9	1.497674718	217.8138427	-81.64002568
177	250	medium	normal	11.5	9	1.424142374	213.7195702	-84.35657625
178	5000	medium	loose	9.1	9	10.59524695	214.9281218	-95.93116219
179	250	medium	loose	12.2	9	2.561783623	215.4566068	-78.98175899
180	5000	medium	dense	8.9	9	3.690262457	215.6174163	-106.9338593
1	5000	medium	loose	7.6	10	5.274531301	247.1833457	-122.4296884
2	50	medium	dense	9.1	10	2.713307657	225.2393686	-104.9812202
3	1000	medium	dense	6.7	10	6.224654963	266.5583023	-138.2127447
4	1	medium	dense	10.2	10	0.226366406	206.4849322	-95.73442893
5	250	medium	loose	8.5	10	1.069130761	247.6549682	-114.726692
6	50	medium	loose	6.4	10	4.500175598	244.0889475	-145.0646845
7	50	medium	dense	6.6	10	0.810167976	282.7915755	-148.3741668
8	10	medium	dense	10.4	10	1.361509426	213.2783752	-93.09436864
9	10	medium	normal	12.8	10	0.6770355	209.6473493	-76.97700429
10	5000	medium	loose	7.6	10	5.099705929	257.0212496	-123.0503914
11	1	medium	normal	8.3	10	1.348710718	246.5801372	-117.688061
12	1	medium	normal	12	10	0.514598387	214.3751491	-82.0257181
13	1000	medium	loose	8.6	10	0.953884527	243.1628893	-113.4283318
14	250	medium	normal	7.3	10	1.147467045	262.8323926	-133.5071453
15	1000	medium	normal	5.7	10	3.200421886	264.6291055	-166.8219343
16	1	medium	dense	23.3	10	1.248516704	215.1207633	-41.72386677
17	1	medium	loose	12	10	0.190349888	215.016732	-82.40806651
18	5000	medium	loose	8.2	10	3.762553633	239.0432217	-115.149356
19	10	medium	normal	8.1	10	1.100609127	243.7982026	-120.5447191
20	1	medium	normal	10.5	10	1.022778637	214.0764831	-92.55763024
21	50	medium	normal	9.9	10	1.10352811	217.0331895	-98.22446308
22	10	medium	loose	8.6	10	0.798847232	247.8440197	-114.0116239
23	5000	medium	dense	6.5	10	8.061764606	241.5424009	-137.8253622
24	10	medium	loose	12.5	10	2.095425076	206.0373856	-77.04188386
25	10	medium	loose	11	10	0.566039124	223.9306666	-88.89535565
26	1	medium	dense	11	10	1.067626523	224.5720607	-89.15202143
27	50	medium	loose	9.6	10	1.206281361	224.9282885	-101.0507182
28	5000	medium	loose	6.4	10	2.364334632	279.3523565	-150.7137459
29	250	medium	dense	7.3	10	3.305302625	262.265274	-130.4497118
30	50	medium	dense	6.9	10	3.627242778	260.0454259	-137.9581107
31	250	medium	normal	5.9	10	1.778880662	250.4029416	-162.0530899
32	1	medium	loose	9	10	14.21952387	241.311783	-94.3020763
33	1	medium	normal	9.7	10	1.318873671	232.3136611	-100.3380902
34	1000	medium	dense	8.1	10	6.868212502	245.9683562	-113.9336893
35	50	medium	normal	8.5	10	3.105533547	232.4328558	-112.103429
36	250	medium	loose	6.6	10	2.408973207	261.415181	-145.6186878
37	5000	medium	dense	6.3	10	1.510995927	260.5436077	-153.3225621
38	10	medium	loose	7.6	10	3.552114453	246.4854466	-124.7641138
39	1000	medium	normal	7.8	10	3.493083825	247.931917	-121.7707364
40	10	medium	dense	6.5	10	2.215774713	284.634814	-148.606126
41	10	medium	loose	8.7	10	0.417109674	244.9906296	-113.5364663
42	10	medium	normal	5.5	10	3.371359259	264.0406809	-171.602947
43	5000	medium	normal	8.4	10	6.721892395	224.4209072	-109.1836165
44	250	medium	loose	5.1	10	1.760061101	285.5838398	-187.8816714
45	250	medium	loose	5.5	10	2.342533981	305.9799243	-175.2065656
46	1000	medium	loose	7.8	10	1.349160543	249.5076968	-124.401161
47	1	medium	loose	17.7	10	0.23508675	182.7563647	-55.46367553
48	250	medium	loose	6.9	10	1.42464919	242.0955473	-139.8249093
49	50	medium	normal	7.7	10	2.516708712	258.3558097	-124.9801273
50	50	medium	dense	5.4	10	2.430647554	304.8396556	-178.2387768
51	250	medium	normal	8.4	10	2.727109214	232.1815207	-113.2365671
52	1000	medium	loose	7.5	10	1.883432953	261.8301516	-128.8141852
53	250	medium	loose	7.3	10	1.954201406	230.6734242	-131.348657
54	50	medium	dense	9.8	10	2.216737806	224.7495343	-98.03072002
55	10	medium	loose	15.6	10	1.672718189	196.3853047	-62.53114962
56	1	medium	dense	11.3	10	0.967516398	218.7367655	-86.68267425
57	50	medium	dense	5	10	7.055620526	312.1080027	-182.496113
58	50	medium	dense	5.2	10	4.196519302	291.593336	-180.2995217
59	5000	medium	dense	8.5	10	6.195894386	244.8443893	-109.4222718
60	250	medium	normal	7.4	10	3.036605883	254.1399234	-128.7526662
61	1000	medium	loose	9.4	10	4.108781084	234.5764672	-101.2606999
62	50	medium	dense	7	10	1.457645049	245.3808619	-138.1291144
63	250	medium	dense	5.5	10	2.806997843	275.9539467	-172.8984981
64	5000	medium	loose	7.2	10	1.591391203	251.6690377	-134.373459
65	50	medium	loose	5.9	10	1.198972352	293.9160945	-164.9218888
66	250	medium	dense	5.9	10	1.926169881	283.0914511	-163.7751185
67	5000	medium	dense	6.1	10	4.302568507	293.9731358	-155.3594535
68	50	medium	loose	6.3	10	1.208114589	261.0908211	-154.3112783
69	50	medium	loose	8.6	10	0.919029339	225.5459515	-113.4036139
70	1	medium	loose	28.6	10	0.729046562	222.7946921	-34.44474023
71	1	medium	loose	14.4	10	1.473451978	201.9537039	-67.45514262
72	250	medium	dense	19.1	10	3.237459203	239.1688175	-49.62341973
73	1	medium	normal	15.7	10	0.464807336	197.1560942	-62.68967664
74	5000	medium	loose	7.8	10	1.854671443	252.9749424	-123.7982976
75	5000	medium	dense	6.7	10	5.004833668	248.4188246	-138.206384
76	5000	medium	normal	7.8	10	5.726019996	242.2654598	-119.6760926
77	10	medium	dense	11.4	10	0.753303932	219.1479946	-85.987019
78	1	medium	normal	13	10	0.658538609	208.9914808	-75.45485132
79	1	medium	normal	18.6	10	0.929821945	187.6856019	-52.67796949
80	5000	medium	dense	5.4	10	8.308156716	303.9025636	-167.4381016
81	250	medium	loose	8.2	10	1.293545662	237.5651032	-118.1774901
82	50	medium	dense	8.5	10	1.294347619	239.9688642	-114.5536554
83	10	medium	normal	9.9	10	1.385609519	226.8042642	-98.14470475
84	1	medium	normal	13.7	10	0.45273976	195.7777503	-71.31319724
85	50	medium	dense	12.1	10	3.559849151	211.7040982	-78.66683437
86	5000	medium	loose	5.5	10	3.579339883	307.3519937	-173.3594392
87	1	medium	dense	13.1	10	0.715314588	210.6820756	-75.03992837
88	10	medium	normal	5.7	10	2.329025191	297.1719589	-167.932724
89	10	medium	normal	6.3	10	1.103762502	251.7200674	-152.6086077
90	10	medium	normal	10.9	10	2.804469563	224.1481954	-88.50864381
91	5000	medium	normal	7.8	10	9.254785857	243.497806	-115.2061412
92	1	medium	dense	13.1	10	0.319781566	206.8269815	-74.5526447
93	1	medium	normal	9.4	10	0.352580629	237.3470841	-104.8130682
94	1	medium	loose	16	10	1.647264186	193.4832101	-60.43531285
95	1000	medium	dense	8.8	10	74.52347058	228.5300326	-25.84496064
96	5000	medium	normal	6.7	10	1.546122896	242.7319044	-144.0276119
97	1000	medium	dense	6	10	1.204469178	295.0770652	-162.3626505
98	250	medium	normal	6	10	5.332798009	290.2048764	-155.6483902
99	1000	medium	normal	7.6	10	3.510535932	254.7330325	-125.714771
100	5000	medium	dense	9.2	10	4.029213943	231.2964906	-103.3456276
101	50	medium	normal	6.3	10	1.460713593	275.9217213	-153.9378239
102	250	medium	normal	5.2	10	2.347180634	313.0885972	-184.9082544
103	250	medium	loose	7	10	1.649262396	271.0938283	-138.9029076
104	1	medium	normal	12.9	10	0.560751995	198.0079093	-75.10524284
105	5000	medium	normal	5	10	2.839430445	291.2800748	-190.4915418
106	5000	medium	loose	5.3	10	1.337276804	285.187316	-183.7581933
107	250	medium	loose	6.2	10	1.844189112	260.3889815	-155.4994661
108	10	medium	loose	7	10	0.817507517	248.9825221	-139.606751
109	50	medium	loose	6.2	10	1.54615798	279.1436621	-156.230821
110	10	medium	loose	5.5	10	3.615389639	304.406561	-173.5869431
111	1	medium	dense	30	10	29.27243029	204.6677475	-22.91174106
112	1	medium	dense	7.8	10	1.261044139	253.5332847	-124.4471862
113	1000	medium	loose	5.7	10	3.933084063	301.3465958	-166.7310475
114	1000	medium	dense	8.1	10	4.924746288	245.0063956	-115.4693325
115	10	medium	dense	5.5	10	2.325200486	281.0953437	-173.650104
116	5000	medium	loose	6	10	0.502987077	284.3075785	-162.5570287
117	250	medium	normal	9	10	1.450644781	242.5093113	-108.5353618
118	250	medium	normal	8.5	10	0.771042962	229.3228447	-115.1245785
119	1000	medium	dense	5	10	4.796128882	299.3234138	-186.7565297
120	1000	medium	loose	6.3	10	2.098221211	259.8425287	-151.810323
121	1	medium	loose	6.4	10	1.446278182	281.7371417	-151.7890235
122	50	medium	normal	9.6	10	0.956207849	235.0010298	-102.0094628
123	1000	medium	normal	6.5	10	2.478467962	278.9794767	-148.0557559
124	1000	medium	normal	4.6	10	7.993192979	265.4110693	-195.0390136
125	5000	medium	normal	8.2	10	0.737332849	254.5208205	-120.2373942
126	1000	medium	normal	6.7	10	1.105528616	231.8880353	-143.6103521
127	10	medium	loose	12.1	10	1.330237973	197.8750944	-79.42726998
128	250	medium	dense	6.3	10	4.018630677	257.7574453	-149.4873941
129	1000	medium	normal	5.8	10	1.951101691	299.7176386	-167.153993
130	5000	medium	dense	5.8	10	6.170548598	270.9946786	-159.1148807
131	250	medium	loose	6.7	10	2.110784769	245.5700555	-142.5690695
132	250	medium	dense	6.2	10	1.758957922	274.9248634	-155.3356406
133	1000	medium	dense	5.9	10	3.196203906	290.1767999	-161.7268355
134	50	medium	loose	7.6	10	1.661731043	254.3445252	-127.957126
135	250	medium	normal	6.1	10	2.058408912	291.624581	-159.2528782
136	1000	medium	normal	4.3	10	4.582157004	283.9657252	-217.0269377
137	50	medium	dense	7.2	10	0.537306244	245.6546765	-135.2867993
138	50	medium	normal	7.6	10	5.961195102	237.5593002	-121.3046001
139	50	medium	loose	19.1	10	1.573452843	227.2037311	-50.70899747
140	5000	medium	normal	10.1	10	4.758342527	234.6623995	-92.86464618
141	5000	medium	normal	7.6	10	2.996078277	241.7169953	-125.8669019
142	50	medium	normal	5.9	10	3.599483482	263.7559353	-159.7963362
143	10	medium	dense	11.9	10	1.320690464	217.3664521	-81.83484628
144	10	medium	loose	5.7	10	3.319858282	307.5469055	-167.1572189
145	250	medium	normal	7.1	10	8.586351594	261.9687189	-126.8739565
146	1000	medium	normal	7.2	10	5.869693433	257.8931622	-129.1427529
147	5000	medium	loose	7.5	10	4.879938242	272.2998963	-125.7776394
148	1	medium	dense	24.4	10	0.543096087	204.9912759	-39.97894468
149	10	medium	dense	6.2	10	5.271562271	243.5789272	-149.2737427
150	1	medium	dense	6.9	10	1.897526129	268.8981816	-140.4070412
151	1	medium	normal	14.9	10	0.360777805	195.8759839	-65.46772372
152	10	medium	loose	11.7	10	0.314572276	219.4260996	-84.25557095
153	10	medium	dense	6.1	10	1.1536702	286.9302031	-159.264351
154	10	medium	dense	6.1	10	7.733133475	305.4321804	-149.1532332
155	5000	medium	normal	6.3	10	4.043171588	267.2675907	-149.5246666
156	1	medium	dense	14.6	10	1.956437942	203.6094106	-66.51869005
157	50	medium	loose	6.8	10	1.01347144	276.4713171	-143.617434
158	1000	medium	loose	6.5	10	0.59581263	268.1413711	-150.2251004
159	5000	medium	loose	6.5	10	6.490168042	295.3865681	-142.315416
160	1000	medium	dense	9.5	10	1.047297713	225.5683521	-102.6163826
161	5000	medium	normal	5.6	10	3.091185022	300.4787918	-170.0111271
162	5000	medium	normal	5.9	10	2.289695397	305.8008115	-163.3153008
163	10	medium	dense	21.4	10	2.546282241	284.6584614	-45.10032313
[truncated: 3,077 more rows]
